# Supplementary material for: NINJ1 blocks HSV-1 entry into macrophages to impact viral replication and immunity
Source: EMBO Rep. 2025 Nov 19;27(1):69–88. doi: 10.1038/s44319-025-00638-8 (PMC12796307; doi:10.1038/s44319-025-00638-8)
Supplement: Supplementary file 2 — Source data Fig. 1 [file 44319_2025_638_MOESM2_ESM.zip]

Archive with 25 entries (23 files):
- Figure 1/
- Figure 1/Fig1B.xls
- __MACOSX/Figure 1/._Fig1B.xls
- Figure 1/Fig1I.xlsx
- __MACOSX/Figure 1/._Fig1I.xlsx
- Figure 1/.DS_Store
- __MACOSX/Figure 1/._.DS_Store
- Figure 1/Fig1H.tiff
- __MACOSX/Figure 1/._Fig1H.tiff
- Figure 1/Fig1D.xls
- __MACOSX/Figure 1/._Fig1D.xls
- Figure 1/Fig1F.tiff
- __MACOSX/Figure 1/._Fig1F.tiff
- Figure 1/Fig1A.xls
- __MACOSX/Figure 1/._Fig1A.xls
- Figure 1/Fig1C/
- __MACOSX/Figure 1/._Fig1C
- Figure 1/Fig1G.xls
- __MACOSX/Figure 1/._Fig1G.xls
- Figure 1/Fig1E.xls
- __MACOSX/Figure 1/._Fig1E.xls
- Figure 1/Fig1C/NINJ1 ko Bright field.jpg
- Figure 1/Fig1C/WT bright field.jpg
- Figure 1/Fig1C/NINJ1 ko GFP.jpg
- Figure 1/Fig1C/WT GFP.jpg
