# Supplementary material for: NINJ1 blocks HSV-1 entry into macrophages to impact viral replication and immunity
Source: EMBO Rep. 2025 Nov 19;27(1):69–88. doi: 10.1038/s44319-025-00638-8 (PMC12796307; doi:10.1038/s44319-025-00638-8)
Supplement: Supplementary file 2 — Source data Fig. 1 [file 44319_2025_638_MOESM2_ESM.zip › Figure 1/Fig1B.xls]

## Sheet: Sheet1
Figure 1
	1B	cells	Mediam FITC signal	% FITC positive	total count
		WT	5931	16.9	16922
		Ninj1-/-	8537	52.6	7121
	iWT and iNinj1-/- cells were analyzed on a flow cytometer at 6 hpi with HSV-1 GFP. The resulting data were analyzed in FlowJo.
