# Supplementary material for: NINJ1 blocks HSV-1 entry into macrophages to impact viral replication and immunity
Source: EMBO Rep. 2025 Nov 19;27(1):69–88. doi: 10.1038/s44319-025-00638-8 (PMC12796307; doi:10.1038/s44319-025-00638-8)
Supplement: Supplementary file 2 — Source data Fig. 1 [file 44319_2025_638_MOESM2_ESM.zip › Figure 1/Fig1I.xlsx]

## Sheet: Sheet1
Figure 1E		Raw GFP Intensity from BioTek Cytation5 plate reader at indicated hours post infection in technical triplicate from 3 representative experiments
		Replicate 1 (displayed in Figure)													Replicate 2 (not displayed in Figure)
	Time (hours)	WT			WT			NINJ1-/- + NINJ1, no dox		NINJ1-/- + NINJ1, dox					iWT			iNINJ1-/-			iNINJ1-/- + WT NINJ1 no dox			iNINJ1-/- + WT NINJ1 dox
	0	2740	2585	2579	2740	2585	2579	2489	2520	2459	2380	2466			2237	2166	2116	2059	2060	1924	1904	1868	1878	1847	1918	1812
	0.166667	2534	2486	2470	2534	2486	2470	2394	2490	2335	2302	2357			2101	2042	1944	1983	1928	1839	1832	1735	1701	1744	1743	1783
	0.333333	2494	2408	2430	2494	2408	2430	2265	2302	2256	2269	2287			2122	1968	1901	1829	1929	1826	1744	1683	1613	1694	1751	1672
	0.5	2454	2422	2397	2454	2422	2397	2269	2306	2248	2212	2276			2160	2038	1942	1822	1792	1775	1766	1682	1672	1690	1726	1723
	0.666667	2498	2381	2363	2498	2381	2363	2219	2310	2193	2212	2313			2106	2014	1912	1861	1839	1740	1761	1716	1667	1672	1791	1741
	0.833333	2474	2448	2400	2474	2448	2400	2273	2325	2196	2230	2256			2146	2071	1950	1920	1863	1774	1759	1754	1662	1725	1696	1711
	1	2518	2391	2322	2518	2391	2322	2252	2291	2255	2204	2232			2102	2056	1939	1895	1837	1760	1794	1718	1741	1694	1727	1730
	1.16667	2507	2369	2405	2507	2369	2405	2267	2262	2233	2177	2272			2185	2103	1908	1901	1873	1763	1728	1694	1708	1695	1777	1731
	1.33333	2506	2420	2368	2506	2420	2368	2253	2323	2258	2198	2246			2148	2065	1960	1914	1846	1775	1770	1716	1727	1725	1724	1747
	1.5	2523	2470	2351	2523	2470	2351	2289	2308	2217	2234	2242			2133	2075	1955	1926	1846	1783	1778	1729	1716	1717	1765	1746
	1.66667	2518	2414	2367	2518	2414	2367	2290	2284	2263	2200	2245			2176	2085	1930	1939	1882	1760	1758	1703	1700	1702	1696	1725
	1.83333	2514	2385	2337	2514	2385	2337	2245	2282	2230	2204	2217			2149	2066	1979	1904	1887	1729	1740	1760	1721	1743	1720	1739
	2	2489	2395	2381	2489	2395	2381	2293	2297	2214	2215	2265			2137	2058	2038	1914	1866	1756	1752	1785	1715	1666	1768	1704
	2.16667	2483	2447	2394	2483	2447	2394	2274	2307	2262	2196	2207			2172	2086	1933	1910	1917	1797	1749	1758	1726	1711	1759	1726
	2.33333	2525	2447	2381	2525	2447	2381	2261	2310	2232	2255	2285			2142	2084	1958	1861	1857	1745	1738	1767	1691	1740	1723	1741
	2.5	2532	2413	2371	2532	2413	2371	2319	2303	2198	2203	2211			2196	2031	1989	1896	1837	1763	1758	1758	1745	1726	1759	1749
	2.66667	2554	2427	2377	2554	2427	2377	2308	2368	2265	2207	2269			2192	2083	1962	1972	1876	1821	1801	1800	1761	1669	1702	1752
	2.83333	2541	2457	2339	2541	2457	2339	2284	2405	2251	2223	2244			2187	2077	1961	1975	1846	1794	1800	1824	1772	1716	1751	1771
	3	2583	2462	2391	2583	2462	2391	2325	2411	2229	2216	2258			2221	2111	2023	1978	1976	1838	1858	1887	1773	1719	1784	1808
	3.16667	2575	2383	2390	2575	2383	2390	2407	2468	2275	2268	2315			2245	2120	2024	1969	1921	1907	1881	1893	1836	1726	1800	1811
	3.33333	2594	2453	2441	2594	2453	2441	2450	2508	2237	2296	2313			2215	2165	2054	1987	1970	1903	2002	1976	1861	1787	1796	1835
	3.5	2601	2498	2429	2601	2498	2429	2485	2571	2314	2306	2328			2259	2128	2023	2017	2010	1926	1975	2058	1870	1765	1824	1924
	3.66667	2635	2474	2478	2635	2474	2478	2579	2632	2418	2374	2367			2284	2213	2079	2049	2067	2042	2052	2130	1949	1757	1836	2015
	3.83333	2624	2537	2501	2624	2537	2501	2665	2779	2450	2370	2390			2292	2224	2105	2086	2126	2131	2101	2229	1984	1875	1875	2027
	4	2631	2566	2496	2631	2566	2496	2733	2828	2460	2352	2434			2304	2239	2101	2092	2193	2185	2207	2333	2042	1900	1981	2085
	4.16667	2695	2591	2570	2695	2591	2570	2829	2961	2463	2464	2493			2359	2255	2127	2149	2218	2203	2327	2384	2122	1949	2007	2243
	4.33333	2687	2598	2588	2687	2598	2588	2952	3122	2537	2459	2516			2333	2248	2127	2210	2264	2309	2377	2533	2182	1935	2025	2262
	4.5	2723	2608	2604	2723	2608	2604	3116	3242	2627	2571	2582			2408	2324	2167	2293	2466	2440	2509	2700	2260	1995	2105	2322
	4.66667	2812	2692	2668	2812	2692	2668	3207	3378	2684	2596	2629			2405	2364	2180	2325	2509	2572	2643	2837	2315	2069	2073	2408
	4.83333	2771	2684	2607	2771	2684	2607	3321	3501	2703	2649	2660			2491	2424	2163	2360	2586	2676	2791	2988	2371	2093	2193	2527
	5	2819	2739	2641	2819	2739	2641	3463	3711	2724	2678	2711			2485	2427	2258	2430	2666	2763	2796	3059	2475	2141	2237	2627
	5.16667	2820	2775	2701	2820	2775	2701	3530	3821	2826	2725	2767			2543	2451	2227	2557	2831	2849	2978	3233	2537	2239	2279	2740
	5.33333	2833	2748	2770	2833	2748	2770	3654	3894	2914	2780	2796			2554	2528	2255	2606	2867	2971	3072	3370	2591	2202	2309	2755
	5.5	2878	2786	2729	2878	2786	2729	3792	4026	2931	2835	2783			2577	2475	2219	2653	2990	3094	3174	3542	2676	2292	2348	2787
	5.66667	2888	2815	2828	2888	2815	2828	3913	4246	3010	2946	2883			2566	2509	2256	2717	3120	3155	3347	3609	2712	2299	2394	2927
	5.83333	2934	2858	2765	2934	2858	2765	4039	4312	2989	2943	2963			2624	2472	2352	2818	3133	3309	3470	3797	2788	2343	2522	3008
	6	2975	2817	2896	2975	2817	2896	4119	4401	3060	2971	2985			2563	2520	2294	2877	3289	3452	3562	3929	2916	2392	2559	3101
	6.16667	2957	2841	2832	2957	2841	2832	4220	4581	3077	3014	3003			2587	2556	2307	2943	3367	3486	3601	4116	2901	2421	2565	3218
	6.33333	2998	2926	2917	2998	2926	2917	4325	4768	3130	3095	3022			2636	2594	2409	2937	3413	3658	3704	4080	2932	2443	2589	3157
	6.5	2988	2932	2925	2988	2932	2925	4354	4825	3063	3081	3070			2670	2575	2342	3006	3481	3772	3806	4302	2976	2468	2638	3233
	6.66667	3022	2889	2910	3022	2889	2910	4457	4865	3175	3055	3147			2632	2605	2390	3065	3649	3809	3871	4380	3069	2515	2589	3355
	6.83333	3033	2909	2924	3033	2909	2924	4482	4955	3230	3094	3107			2711	2606	2398	3082	3622	3892	3987	4403	3149	2582	2649	3360
	7	2996	2946	2995	2996	2946	2995	4555	5016	3327	3158	3177			2691	2677	2368	3132	3693	3928	4076	4545	3108	2547	2639	3355
	7.16667	3074	3020	2975	3074	3020	2975	4613	5206	3219	3214	3185			2705	2626	2484	3213	3695	3961	4071	4551	3241	2563	2694	3400
	7.33333	3061	3020	2959	3061	3020	2959	4696	5149	3315	3216	3272			2703	2681	2364	3234	3861	4104	4119	4643	3216	2620	2788	3385
	7.5	3070	3037	2986	3070	3037	2986	4668	5263	3336	3260	3248			2720	2672	2436	3274	3854	4141	4158	4642	3312	2591	2758	3484
	7.66667	3097	3094	2997	3097	3094	2997	4753	5305	3401	3305	3269			2794	2760	2470	3312	3950	4195	4225	4805	3325	2681	2819	3531
	7.83333	3182	3066	3038	3182	3066	3038	4789	5345	3333	3297	3375			2721	2699	2477	3308	3884	4269	4315	4837	3325	2683	2789	3545
	8	3128	3053	3067	3128	3053	3067	4890	5388	3389	3307	3375			2725	2713	2430	3281	3959	4193	4415	4818	3344	2721	2837	3568
	8.16667	3115	2977	3034	3115	2977	3034	4897	5406	3454	3372	3419			2766	2704	2435	3317	3984	4243	4321	4784	3354	2676	2842	3593
	8.33333	3092	3045	3078	3092	3045	3078	4920	5458	3393	3422	3451			2747	2631	2434	3326	3998	4296	4395	4756	3392	2744	2849	3568
	8.5	3102	3052	3087	3102	3052	3087	4931	5572	3401	3510	3403			2730	2644	2462	3354	3978	4342	4420	4917	3447	2788	2840	3600
	8.66667	3042	3097	3017	3042	3097	3017	4887	5550	3498	3546	3458			2762	2694	2422	3376	4039	4369	4407	5003	3445	2796	2851	3594
	8.83333	3066	3150	3104	3066	3150	3104	5119	5599	3474	3513	3449			2743	2708	2529	3436	4066	4412	4434	4895	3417	2762	2916	3630
	9	3027	3111	3184	3027	3111	3184	5083	5631	3599	3543	3437			2725	2721	2485	3382	4042	4385	4503	4948	3488	2814	2973	3651
	9.16667	3041	3128	3138	3041	3128	3138	5044	5631	3659	3607	3490			2808	2737	2493	3438	4061	4446	4505	5069	3463	2852	2986	3649
	9.33333	3035	3180	3174	3035	3180	3174	5101	5678	3604	3570	3439			2828	2742	2525	3443	4103	4459	4491	4995	3514	2795	2993	3713
	9.5	3109	3165	3215	3109	3165	3215	5118	5545	3667	3682	3440			2835	2716	2493	3481	4095	4463	4529	5024	3525	2824	3009	3703
	9.66667	3113	3174	3221	3113	3174	3221	5116	5635	3768	3695	3509			2767	2788	2526	3543	4148	4454	4598	5057	3461	2889	3061	3696
	9.83333	3087	3199	3220	3087	3199	3220	5127	5679	3761	3766	3503			2800	2808	2608	3515	4083	4439	4585	5054	3514	2881	2980	3652
	10	3061	3163	3201	3061	3163	3201	5222	5657	3757	3818	3531			2801	2764	2544	3528	4073	4541	4585	5107	3495	2916	3103	3687
	10.1667	3191	3224	3224	3191	3224	3224	5215	5577	3815	3750	3519			2758	2789	2534	3515	4118	4534	4632	5048	3553	2990	3126	3752
	10.3333	3179	3237	3213	3179	3237	3213	5159	5657	3862	3797	3599			2824	2773	2542	3628	4095	4446	4596	5074	3555	2938	3141	3791
	10.5	3146	3312	3285	3146	3312	3285	5208	5576	3875	3752	3573			2896	2804	2584	3467	4109	4432	4610	5024	3507	2949	3181	3729
	10.6667	3163	3336	3340	3163	3336	3340	5120	5605	3929	3795	3664			2842	2817	2560	3579	4111	4448	4648	5068	3534	2985	3207	3723
	10.8333	3198	3332	3310	3198	3332	3310	5243	5536	3965	3765	3646			2892	2813	2672	3564	4086	4418	4637	5059	3554	2998	3170	3734
	11	3178	3346	3342	3178	3346	3342	5144	5541	3976	3775	3541			2869	2836	2626	3522	4150	4515	4526	5120	3583	3077	3222	3711
	11.1667	3220	3320	3431	3220	3320	3431	5141	5580	3915	3807	3654			2917	2844	2642	3654	4107	4629	4529	5067	3566	3076	3224	3698
	11.3333	3187	3311	3358	3187	3311	3358	5195	5520	4042	3794	3708			2931	2811	2601	3662	4188	4595	4551	4980	3648	3091	3248	3776
	11.5	3219	3314	3364	3219	3314	3364	5133	5537	4038	3843	3725			2863	2893	2614	3659	4181	4600	4514	5050	3542	3002	3241	3783
	11.6667	3244	3302	3344	3244	3302	3344	5073	5553	3990	3803	3724			2882	2921	2617	3728	4172	4627	4486	5026	3557	3150	3272	3775
	11.8333	3166	3312	3317	3166	3312	3317	5047	5513	4018	3845	3743			2912	2953	2681	3701	4086	4545	4537	4930	3613	3109	3346	3735
	12	3261	3305	3332	3261	3305	3332	5033	5392	3966	3860	3749			2939	2959	2706	3667	4162	4573	4545	4990	3585	3085	3309	3685
	12.1667	3236	3285	3348	3236	3285	3348	5000	5485	3970	3709	3735			2964	2867	2638	3660	4169	4517	4493	4915	3593	3110	3362	3692
	12.3333	3189	3318	3319	3189	3318	3319	5107	5424	4060	3756	3749			2919	2933	2662	3680	4138	4497	4545	5011	3660	3207	3334	3728
	12.5	3262	3277	3367	3262	3277	3367	5067	5387	4037	3784	3831			2928	2977	2756	3721	4190	4513	4489	4873	3688	3158	3421	3720
	12.6667	3299	3361	3397	3299	3361	3397	5000	5351	4034	4010	3868			2963	2970	2710	3718	4211	4537	4452	4937	3636	3163	3429	3704
	12.8333	3257	3318	3395	3257	3318	3395	5004	5301	4003	4071	3811			2968	2928	2773	3690	4223	4525	4483	4884	3699	3234	3376	3720
	13	3268	3388	3412	3268	3388	3412	4924	5317	4071	4039	3858			3007	3012	2778	3837	4234	4580	4414	4886	3668	3223	3483	3755
	13.1667	3335	3326	3385	3335	3326	3385	4873	5243	3985	3929	3833			2964	3010	2738	3747	4271	4712	4481	4863	3712	3262	3451	3766
	13.3333	3299	3422	3487	3299	3422	3487	4938	5210	4034	3865	3838			2990	3082	2750	3774	4257	4677	4365	4890	3755	3209	3516	3752
	13.5	3379	3454	3446	3379	3454	3446	4893	5189	4020	3870	3810			2985	3089	2721	3810	4164	4649	4373	4779	3747	3314	3530	3737
	13.6667	3311	3390	3483	3311	3390	3483	4790	5268	3969	3926	3856			3027	3149	2735	3766	4235	4676	4417	4746	3697	3274	3499	3778
	13.8333	3319	3400	3479	3319	3400	3479	4820	5163	3932	3938	3900			3044	3119	2802	3775	4268	4656	4426	4695	3752	3269	3475	3699
	14	3364	3467	3525	3364	3467	3525	4859	5056	3987	3821	3861			3067	3140	2827	3777	4212	4728	4312	4668	3765	3326	3552	3857
	14.1667	3414	3415	3491	3414	3415	3491	4852	5196	3982	3855	3903			3060	3115	2842	3863	4227	4692	4384	4676	3739	3423	3631	3781
	14.3333	3392	3473	3569	3392	3473	3569	4851	5058	4044	3945	3888			3057	3126	2791	3800	4141	4626	4398	4624	3824	3368	3547	3734
	14.5	3383	3445	3611	3383	3445	3611	4855	5051	4069	3910	3938			3056	3190	2835	3843	4155	4577	4374	4691	3810	3328	3540	3707
	14.6667	3433	3513	3631	3433	3513	3631	4806	5153	3965	3944	3872			3059	3163	2838	3897	4206	4708	4327	4614	3831	3430	3519	3753
	14.8333	3396	3511	3590	3396	3511	3590	4685	5037	4081	3948	3966			3146	3139	2869	3916	4189	4628	4245	4577	3720	3415	3641	3808
	15	3454	3625	3584	3454	3625	3584	4645	4970	4000	3959	3886			3116	3215	2868	3877	4119	4595	4253	4557	3797	3450	3617	3701
	15.1667	3440	3535	3649	3440	3535	3649	4756	5026	3983	3975	3926			3117	3215	2956	3894	4210	4605	4297	4549	3840	3429	3651	3748
	15.3333	3506	3540	3643	3506	3540	3643	4735	5041	4081	3976	3890			3054	3324	2848	3882	4225	4594	4374	4521	3849	3397	3643	3716
	15.5	3493	3578	3661	3493	3578	3661	4716	4954	4043	3986	4032			3226	3275	2893	3938	4094	4622	4300	4532	3850	3472	3673	3709
	15.6667	3495	3593	3641	3495	3593	3641	4651	4972	3987	3993	3940			3186	3286	2882	3910	4207	4576	4320	4536	3823	3455	3680	3775
	15.8333	3535	3662	3621	3535	3662	3621	4745	4873	4000	4006	3926			3172	3302	2977	3882	4162	4632	4266	4535	3876	3587	3647	3791
	16	3594	3609	3684	3594	3609	3684	4562	4899	3980	4041	3943			3173	3308	2969	3965	4176	4673	4246	4500	3871	3494	3659	3708
