# Supplementary material for: NINJ1 blocks HSV-1 entry into macrophages to impact viral replication and immunity
Source: EMBO Rep. 2025 Nov 19;27(1):69–88. doi: 10.1038/s44319-025-00638-8 (PMC12796307; doi:10.1038/s44319-025-00638-8)
Supplement: Supplementary file 2 — Source data Fig. 1 [file 44319_2025_638_MOESM2_ESM.zip › Figure 1/Fig1D.xls]

## Sheet: Sheet1
Figure 1D
		% GFP positive
	WT BMDM	3.86	2.06	1.68
	Ninj1-/- BMDM	10.4	14.6	11.8
	FITC positive cells from a Cytoflex acquired at 24 hours post infection
