# Supplementary material for: NINJ1 blocks HSV-1 entry into macrophages to impact viral replication and immunity
Source: EMBO Rep. 2025 Nov 19;27(1):69–88. doi: 10.1038/s44319-025-00638-8 (PMC12796307; doi:10.1038/s44319-025-00638-8)
Supplement: Supplementary file 2 — Source data Fig. 1 [file 44319_2025_638_MOESM2_ESM.zip › Figure 1/Fig1A.xls]

## Sheet: Sheet1
Figure 1A		% GFP positive
	uninfected	0.42	0.16	0.09	1.12
	WT iBMDM	21.9	32.9	32.5	35.2	26.8	26.4	32	34	31	41
	Ninj1-/- iBMDM	65	53.5	75.9	81.7	62	63.3	73.7	84.7	82.7	85.8
	FITC positive cells from a Cytoflex acquired at 6 hours post infection
