# Supplementary material for: NINJ1 blocks HSV-1 entry into macrophages to impact viral replication and immunity
Source: EMBO Rep. 2025 Nov 19;27(1):69–88. doi: 10.1038/s44319-025-00638-8 (PMC12796307; doi:10.1038/s44319-025-00638-8)
Supplement: Supplementary file 2 — Source data Fig. 1 [file 44319_2025_638_MOESM2_ESM.zip › Figure 1/Fig1G.xls]

## Sheet: Sheet1
Figure 1G			pfu/mL from WT and Ninj1-/- cells
			pfu/mL
		WT	10	24	270	200	2	0
		Ninj1-/-	2400	2600	19800	24000	1800	1000
