# Supplementary material for: NINJ1 blocks HSV-1 entry into macrophages to impact viral replication and immunity
Source: EMBO Rep. 2025 Nov 19;27(1):69–88. doi: 10.1038/s44319-025-00638-8 (PMC12796307; doi:10.1038/s44319-025-00638-8)
Supplement: Supplementary file 2 — Source data Fig. 1 [file 44319_2025_638_MOESM2_ESM.zip › Figure 1/Fig1E.xls]

## Sheet: Sheet1
Figure 1E		Raw GFP Intensity from BioTek Cytation5 plate reader at indicated hours post infection in technical triplicate from 3 representative experiments
		Replicate 1 (displayed in Figure)							Replicate 2 (not displayed in figure)							Replicate 3 (not displayed in figure)
	Time (hours)	iWT			iNINJ1				iWT			iNINJ1				iWT			iNINJ1-/- 5uL
	0	5708	5644	5601	5270	5503	5388		5685	5574	5723	5541	5549	5657		3432	3344	3224	3207	3104	3196
	0.166667	5535	5632	5530	5152	5311	5335		5526	5484	5540	5424	5373	5561		3215	3267	3246	3028	2934	3005
	0.333333	5522	5447	5489	5042	5239	5226		5516	5474	5479	5333	5387	5401		3112	3197	3099	2966	2927	2961
	0.5	5472	5326	5445	5045	5226	5130		5503	5375	5485	5304	5283	5384		3102	3126	3011	2926	2764	2902
	0.666667	5418	5321	5339	5013	5201	5172		5415	5345	5384	5230	5266	5393		3085	3130	3012	2920	2744	2848
	0.833333	5434	5245	5281	4988	5168	5074		5383	5293	5436	5227	5147	5369		3123	3059	2947	2892	2886	2835
	1	5464	5352	5227	4932	5150	5078		5401	5307	5421	5148	5273	5281		3085	3086	2944	2868	2882	2845
	1.16667	5353	5272	5298	4999	5178	5078		5351	5250	5289	5246	5180	5255		3161	3037	2953	2922	2903	2791
	1.33333	5330	5263	5200	4900	5039	5140		5367	5217	5408	5161	5228	5285		3096	3055	2923	2984	2824	2913
	1.5	5273	5295	5322	4945	5140	5095		5387	5230	5331	5216	5135	5242		3058	3111	2895	2932	2882	2853
	1.66667	5290	5146	5256	4879	5121	5127		5343	5273	5353	5137	5152	5254		3106	3100	2942	3011	2938	2816
	1.83333	5252	5214	5216	4900	5085	5066		5322	5170	5279	5119	5213	5301		3100	3042	2911	3038	2922	2883
	2	5217	5177	5174	4923	5092	5103		5353	5185	5313	5109	5165	5196		3083	3035	2991	2986	2867	2895
	2.16667	5270	5169	5251	4885	4945	5077		5254	5132	5288	5213	5124	5150		3091	3054	2917	2938	2860	2909
	2.33333	5210	5228	5214	4911	4998	5017		5379	5140	5309	5187	5187	5255		3090	2999	2902	2978	2866	2832
	2.5	5254	5175	5191	4852	5055	5035		5296	5098	5319	5096	5161	5247		3066	2987	2943	2907	2831	2864
	2.66667	5154	5184	5213	4830	5116	5004		5273	5211	5300	5089	5076	5229		3114	3048	2917	2984	2884	2877
	2.83333	5267	5257	5067	4889	5092	5011		5283	5181	5219	5235	5146	5256		3084	2967	2891	2965	2928	2899
	3	5165	5153	5127	4807	5101	4969		5288	5183	5290	5257	5246	5286		3093	3038	2934	2977	2958	2892
	3.16667	5213	5197	5057	4867	5038	5000		5294	5112	5275	5342	5172	5335		3020	3069	2998	3051	2947	2939
	3.33333	5209	5245	5074	4973	5120	4992		5361	5115	5382	5254	5245	5308		3110	3061	2931	3044	2994	2964
	3.5	5167	5226	5180	4930	5071	5071		5336	5213	5244	5399	5270	5423		3104	3039	2939	2983	3015	2986
	3.66667	5234	5096	5178	4906	5164	5094		5356	5295	5391	5493	5284	5528		3122	3033	2949	3083	3058	3013
	3.83333	5160	5226	5103	4916	5233	5104		5390	5225	5433	5581	5419	5613		3120	3036	2945	3128	3083	3080
	4	5213	5187	5067	5069	5359	5176		5422	5247	5404	5706	5470	5733		3158	3034	2920	3207	3184	3093
	4.16667	5250	5248	5063	5006	5345	5138		5427	5410	5435	5901	5593	5834		3118	3078	2946	3210	3253	3182
	4.33333	5203	5310	5054	5069	5345	5238		5419	5350	5579	5971	5673	5970		3067	3057	2984	3269	3294	3191
	4.5	5255	5171	5102	5158	5532	5296		5453	5404	5547	6059	5834	6074		3106	3107	3001	3325	3284	3304
	4.66667	5266	5364	5255	5205	5571	5414		5513	5446	5554	6171	5876	6274		3112	3123	3017	3316	3342	3354
	4.83333	5311	5358	5165	5287	5636	5372		5497	5540	5538	6257	5991	6386		3168	3084	3017	3360	3383	3396
	5	5216	5409	5253	5301	5699	5520		5618	5503	5616	6388	6270	6474		3201	3126	2904	3510	3548	3412
	5.16667	5337	5438	5328	5389	5803	5700		5605	5517	5649	6544	6409	6711		3132	3143	2984	3517	3478	3481
	5.33333	5209	5487	5231	5316	5884	5698		5673	5714	5653	6662	6328	6789		3163	3054	3040	3686	3623	3602
	5.5	5330	5490	5283	5523	5981	5641		5663	5718	5723	6705	6460	6947		3137	3223	3082	3720	3666	3577
	5.66667	5316	5478	5401	5504	6082	5707		5680	5708	5729	6739	6518	7039		3126	3167	3090	3766	3670	3639
	5.83333	5406	5504	5383	5687	6140	5885		5821	5783	5830	6906	6591	7064		3145	3211	3101	3779	3773	3790
	6	5425	5575	5363	5688	6151	5917		5735	5790	5846	7018	6653	7104		3216	3219	3049	3826	3808	3668
	6.16667	5429	5695	5346	5695	6290	5991		5827	5784	5754	6941	6700	7175		3194	3268	3146	3903	3862	3825
	6.33333	5448	5559	5388	5864	6313	6015		5815	5841	5962	7097	6792	7156		3183	3144	3035	3938	3957	3878
	6.5	5510	5744	5501	5780	6420	6084		5698	5909	5856	7103	6837	7288		3178	3218	3097	4056	3912	3883
	6.66667	5518	5823	5530	5958	6367	6248		5827	5831	5836	7288	6950	7360		3231	3186	3123	3924	3974	3897
	6.83333	5658	5774	5478	6046	6507	6277		5844	5882	5928	7190	6842	7379		3237	3177	3124	4030	3936	3889
	7	5592	5780	5612	6036	6454	6172		5804	5851	5942	7243	7064	7367		3203	3239	3123	4047	4058	3972
	7.16667	5634	5773	5508	6039	6639	6175		5905	6008	6067	7241	6947	7320		3177	3221	3122	4037	4020	3969
	7.33333	5720	5813	5568	6201	6534	6316		5884	5991	6020	7186	7078	7310		3247	3246	3167	4122	4027	3969
	7.5	5669	5841	5561	6293	6643	6346		5871	6065	6086	7274	7092	7407		3311	3240	3204	4086	4080	4043
	7.66667	5645	5985	5724	6348	6630	6215		5932	6051	6006	7243	6993	7461		3223	3227	3183	4111	4049	4026
	7.83333	5739	6041	5713	6300	6664	6322		5924	6072	5995	7264	7109	7438		3230	3242	3174	4052	4029	4002
	8	5783	6018	5690	6363	6667	6400		5878	6053	6053	7169	7037	7422		3320	3283	3216	4131	4123	4075
	8.16667	5724	5971	5700	6387	6730	6375		5923	6168	6081	7288	7072	7511		3299	3319	3223	4142	4073	4065
	8.33333	5856	5953	5771	6479	6735	6386		5989	6110	6065	7306	7128	7391		3287	3285	3234	4184	4024	4000
	8.5	5812	6021	5778	6395	6760	6420		5946	6107	6125	7249	6958	7515		3309	3319	3227	4160	4044	4052
	8.66667	5840	6017	5816	6558	6777	6456		6038	6212	6063	7215	7123	7439		3353	3330	3228	4116	3968	4043
	8.83333	5847	6001	5750	6494	6697	6472		5905	6191	6008	7166	7125	7412		3370	3331	3214	4152	4113	4041
	9	5916	6123	5842	6510	6835	6317		5994	6264	6026	7235	6976	7409		3373	3367	3208	4192	4031	4040
	9.16667	5883	6087	5871	6609	6861	6497		6051	6193	6185	7155	7117	7495		3388	3386	3292	4188	4051	4012
	9.33333	5856	6080	5823	6587	6848	6518		6052	6195	6214	7211	6989	7369		3427	3378	3188	4197	4121	4118
	9.5	5972	6073	5823	6593	6654	6524		6055	6236	6186	7199	6956	7385		3431	3361	3201	4157	4064	4060
	9.66667	5975	6114	5770	6611	6879	6485		6118	6261	6264	7172	6836	7456		3303	3462	3251	4118	4020	4163
	9.83333	5975	6107	5920	6601	6770	6534		6096	6268	6194	7256	6999	7424		3374	3410	3298	4170	4018	4090
	10	6133	6085	5931	6544	6753	6398		6140	6308	6217	7095	7061	7262		3380	3443	3247	4189	3960	4022
	10.1667	5919	6095	5828	6645	6713	6421		6090	6354	6197	7086	6918	7376		3382	3473	3278	4161	4022	4055
	10.3333	6027	6128	5873	6740	6931	6467		6029	6284	6254	7155	7064	7303		3473	3457	3251	4243	4043	4041
	10.5	6038	6110	5847	6597	6727	6462		6099	6235	6234	7063	7014	7276		3417	3490	3289	4140	4118	3969
	10.6667	6027	6127	5847	6609	6659	6443		6147	6257	6326	7059	6849	7291		3398	3474	3311	4176	4126	4090
	10.8333	5993	6243	5874	6617	6695	6554		6157	6334	6249	7104	6971	7256		3404	3467	3325	4124	4083	4005
	11	6000	6089	5867	6635	6764	6503		6121	6223	6317	7056	6960	7257		3495	3521	3317	4106	4069	4055
	11.1667	5918	6073	5867	6575	6753	6551		6114	6305	6244	7051	6904	7306		3439	3425	3280	4184	4125	4046
	11.3333	5927	6137	5919	6654	6731	6535		6134	6304	6211	6998	6931	7217		3524	3468	3317	4129	4062	4081
	11.5	5961	6122	5912	6585	6772	6493		6065	6340	6200	6884	6963	7152		3408	3494	3378	4119	4011	4054
	11.6667	6029	6130	5805	6733	6715	6506		6162	6203	6310	6991	6908	7177		3448	3537	3330	4114	4081	3993
	11.8333	5999	6106	5800	6544	6651	6423		6178	6299	6330	7029	6846	7310		3517	3558	3360	4158	4051	4036
	12	5955	6038	5963	6675	6688	6441		6103	6373	6303	6981	6859	7168		3495	3516	3284	4165	4057	3988
	12.1667	6010	6078	5956	6539	6653	6526		6142	6383	6364	6902	6761	7233		3483	3529	3275	4190	4096	4025
	12.3333	6067	6157	5894	6584	6713	6498		6043	6348	6342	6983	6724	7195		3517	3588	3379	4192	4115	4013
	12.5	6067	6124	5909	6546	6671	6490		6170	6420	6345	7033	6873	7230		3525	3538	3326	4141	4044	4021
	12.6667	6005	6113	5826	6581	6644	6472		6183	6373	6333	6988	6859	7088		3441	3537	3376	4172	4069	4039
	12.8333	6044	6142	5878	6581	6631	6407		6210	6214	6321	6900	6695	7187		3556	3547	3353	4138	4040	4020
	13	6029	6160	5826	6500	6611	6476		6179	6218	6336	6891	6799	7113		3487	3483	3436	4085	4061	4016
	13.1667	6004	6128	5880	6571	6666	6444		6178	6315	6420	6974	6790	7102		3471	3564	3348	4203	4137	4011
	13.3333	6087	6116	5842	6514	6631	6333		6118	6272	6421	6798	6721	7143		3504	3609	3414	4118	4084	4043
	13.5	5998	6142	5875	6557	6622	6362		6165	6340	6291	6973	6763	7042		3549	3553	3394	4181	4103	4054
	13.6667	5947	6068	5862	6491	6515	6339		6216	6366	6346	6848	6673	7113		3563	3529	3358	4106	4095	4055
	13.8333	6074	6125	5871	6457	6685	6447		6156	6294	6277	6848	6709	7027		3538	3586	3355	4114	4076	4069
	14	6100	6059	5894	6368	6448	6402		6206	6358	6490	6917	6762	6832		3552	3617	3373	4170	4021	4028
	14.1667	6061	6020	5724	6513	6489	6425		6149	6389	6259	6832	6632	7023		3485	3572	3353	4125	4099	4067
	14.3333	6024	6090	5840	6453	6584	6341		6199	6209	6364	6855	6674	7009		3566	3533	3390	4132	4124	4032
	14.5	6057	5986	5852	6424	6513	6408		6156	6308	6337	6815	6602	6916		3484	3551	3372	4174	4064	4022
	14.6667	6078	6079	5835	6499	6509	6451		6201	6281	6367	6758	6710	6938		3574	3543	3342	4136	3960	4024
	14.8333	5951	6005	5845	6382	6524	6438		6200	6341	6388	6663	6640	6897		3478	3521	3306	4116	4126	4053
	15	5984	6031	5803	6392	6527	6313		6221	6201	6411	6787	6682	6949		3584	3619	3354	4102	4060	4030
	15.1667	5913	6056	5869	6428	6577	6307		6148	6235	6379	6787	6645	6878		3536	3646	3378	4133	4086	4026
	15.3333	5962	5998	5752	6418	6516	6359		6153	6299	6402	6736	6477	6851		3505	3545	3355	4127	4058	4023
	15.5	6057	5935	5898	6337	6548	6344		6214	6251	6319	6734	6590	7009		3541	3590	3342	4130	4142	3983
	15.6667	5932	6045	5813	6434	6411	6340		6219	6380	6386	6625	6521	6956		3484	3566	3349	4087	4093	3948
	15.8333	5931	5956	5765	6361	6566	6350		6208	6306	6398	6704	6568	6858		3468	3540	3337	4151	4071	3993
	16	5981	5905	5835	6400	6485	6421		6238	6267	6447	6669	6593	6812		3542	3591	3384	4097	4011	3985
