# Supplementary material for: NINJ1 blocks HSV-1 entry into macrophages to impact viral replication and immunity
Source: EMBO Rep. 2025 Nov 19;27(1):69–88. doi: 10.1038/s44319-025-00638-8 (PMC12796307; doi:10.1038/s44319-025-00638-8)
Supplement: Supplementary file 3 — Source data Fig. 2 [file 44319_2025_638_MOESM3_ESM.zip]

Archive with 11 entries (10 files):
- Figure 2/
- Figure 2/Fig2A-B.xls
- __MACOSX/Figure 2/._Fig2A-B.xls
- Figure 2/.DS_Store
- __MACOSX/Figure 2/._.DS_Store
- Figure 2/Fig2D-E.xls
- __MACOSX/Figure 2/._Fig2D-E.xls
- Figure 2/Fig2F.tiff
- __MACOSX/Figure 2/._Fig2F.tiff
- Figure 2/Fig2C.xls
- __MACOSX/Figure 2/._Fig2C.xls
