# Supplementary material for: NINJ1 blocks HSV-1 entry into macrophages to impact viral replication and immunity
Source: EMBO Rep. 2025 Nov 19;27(1):69–88. doi: 10.1038/s44319-025-00638-8 (PMC12796307; doi:10.1038/s44319-025-00638-8)
Supplement: Supplementary file 3 — Source data Fig. 2 [file 44319_2025_638_MOESM3_ESM.zip › Figure 2/Fig2A-B.xls]

## Sheet: 2A
Figure 2A		Raw GFP Intensity from BioTek Cytation5 plate reader at indicated hours post infection in technical triplicate from 3 representative experiments
		Data included in figure															Additional replicate - not included in figure																Additional replicate - not included in figure
		Time (hours)	WT			Ninj1-/-			caspase3 KO			Ripk3-/-					WT			Pycard-/-			Ninj1-/-			caspase3 KO			Ripk3-/-				WT			Pycard-/-			Ninj1-/-			caspase3 KO			Ripk3-/-
		0	1827	1929	1901	1862	1960	1916	1938	1915	1898	1935	1924	1951			1945	1974	1998	1992	2034	1948	2009	1990	1979	1938	1984	1998	1989	1991	1967		1850	1863	1926	1886	1919	1863	1908	1914	1925	1944	1913	1981	1926	1971	1931
		0.166667	1778	1826	1882	1837	1868	1892	1912	1857	1887	1864	1956	1844			1851	1921	1999	1988	1996	1867	1956	1994	1921	1933	1962	2009	1906	1968	1963		1826	1825	1879	1842	1894	1822	1912	1901	1862	1843	1908	1921	1925	1885	1851
		0.333333	1817	1848	1878	1829	1840	1823	1848	1851	1880	1853	1884	1867			1881	1922	1971	2002	1974	1919	1916	1901	1941	1922	1955	1988	1877	1953	1909		1786	1821	1854	1792	1924	1797	1848	1872	1848	1921	1852	1879	1867	1931	1878
		0.5	1787	1876	1847	1844	1854	1825	1881	1877	1858	1854	1875	1816			1843	1904	1962	2000	1956	1898	1918	1931	1864	1951	1904	1963	1885	1970	1933		1791	1777	1882	1873	1885	1802	1845	1872	1888	1874	1873	1888	1865	1885	1883
		0.666667	1814	1852	1844	1806	1804	1872	1843	1828	1861	1864	1874	1838			1898	1948	1923	1962	1963	1920	1909	1869	1946	1961	1878	1915	1917	1914	1957		1796	1783	1885	1839	1935	1810	1894	1897	1831	1846	1877	1907	1855	1884	1903
		0.833333	1801	1824	1835	1835	1843	1845	1839	1879	1862	1879	1928	1813			1817	1916	1954	1967	1988	1893	1900	1898	1939	1957	1933	1983	1870	1879	1915		1824	1806	1881	1782	1879	1832	1835	1867	1886	1870	1873	1900	1863	1853	1889
		1	1782	1789	1814	1817	1800	1861	1868	1864	1864	1872	1858	1852			1882	1913	1947	1919	1950	1851	1915	1900	1916	1906	1915	1991	1902	1918	1898		1814	1854	1887	1821	1896	1841	1871	1911	1931	1853	1875	1920	1872	1889	1863
		1.16667	1815	1804	1867	1817	1841	1832	1850	1837	1900	1854	1913	1859			1878	1931	1937	1951	1972	1880	1913	1895	1982	1933	1945	1920	1899	1888	1931		1804	1829	1857	1843	1870	1788	1810	1871	1877	1904	1920	1880	1882	1834	1897
		1.33333	1827	1881	1831	1859	1891	1821	1842	1861	1877	1892	1887	1833			1912	1973	1949	1926	1987	1874	1971	1882	1915	1963	1932	1996	1880	1942	1912		1828	1832	1881	1815	1895	1827	1844	1891	1863	1849	1898	1927	1936	1844	1856
		1.5	1844	1795	1859	1812	1861	1819	1881	1863	1872	1857	1932	1845			1924	1908	1959	2018	1973	1894	1904	1920	1973	1930	1924	1919	1908	1946	1927		1818	1808	1862	1852	1844	1837	1904	1879	1885	1874	1937	1886	1876	1919	1871
		1.66667	1799	1802	1883	1799	1847	1810	1842	1877	1856	1842	1871	1836			1899	1920	1939	1973	1953	1837	1901	1934	1883	1953	1901	2013	1907	1920	1956		1815	1868	1912	1863	1916	1818	1875	1872	1921	1834	1877	1916	1846	1926	1892
		1.83333	1824	1809	1792	1859	1884	1887	1847	1937	1890	1875	1888	1822			1889	1934	2010	1954	1980	1846	1934	1920	1938	1937	1934	1993	1944	1901	1859		1861	1800	1871	1843	1869	1813	1875	1873	1911	1866	1877	1916	1899	1868	1857
		2	1805	1879	1849	1820	1887	1852	1879	1933	1866	1841	1880	1892			1875	1890	1949	1954	1953	1943	1991	1869	1985	1960	1941	2005	1923	1983	1923		1824	1851	1871	1852	1863	1793	1883	1873	1954	1907	1904	1940	1890	1915	1883
		2.16667	1839	1884	1847	1855	1922	1897	1905	1904	1912	1853	1936	1864			1859	1894	1947	1949	1957	1891	1938	1940	1957	1956	1961	1952	1931	1925	1926		1817	1825	1861	1830	1853	1794	1875	1891	1941	1867	1908	1886	1867	1928	1931
		2.33333	1819	1868	1887	1840	1948	1913	1889	1904	1892	1867	1903	1878			1902	1928	1966	1946	1963	1885	1952	1891	1991	1966	1967	1978	1984	1984	1920		1793	1812	1895	1809	1915	1839	1940	1927	2005	1929	1926	1893	1939	1876	1907
		2.5	1813	1880	1867	1907	2016	1897	1919	1894	1910	1891	1903	1865			1887	1929	1984	2015	1976	1905	2013	1981	1979	2012	1958	1983	1914	1983	1911		1892	1795	1946	1844	1857	1834	1899	1925	1994	1896	1945	1983	1888	1937	1886
		2.66667	1811	1816	1889	1905	1955	1991	1914	1968	1915	1895	1900	1878			1899	1932	1949	1978	1996	1938	1974	1957	2052	2002	2030	1993	2009	1913	1959		1846	1870	1912	1815	1867	1844	1948	1940	2045	1921	1927	1938	1941	1922	1929
		2.83333	1830	1879	1886	1905	2019	2004	1920	1920	1944	1889	1930	1839			1936	1935	1986	2000	1999	1901	2013	2010	2027	1983	1995	1985	1967	1973	2010		1873	1812	1887	1793	1849	1859	1925	1931	2051	1956	1961	1947	1978	1958	1893
		3	1819	1830	1845	1963	2044	1970	1895	1945	1916	1884	1908	1873			1987	1943	2000	1973	1987	1906	2014	1965	2059	1991	1995	2013	1944	2000	1942		1896	1857	1910	1860	1864	1814	1995	1998	2064	1921	1961	1974	1981	1977	1961
		3.16667	1867	1869	1872	1941	2051	2028	1908	1941	1936	1889	1951	1891			1979	1954	2042	1935	2014	1906	1999	2033	2107	2021	2010	2090	1964	2023	1989		1896	1867	1935	1829	1851	1847	2063	1984	2173	1985	1994	1989	1953	1972	1991
		3.33333	1882	1849	1880	2027	2143	2156	1974	1960	1965	1938	1907	1898			1922	1979	1980	1977	1962	1917	2070	1996	2087	2037	2021	2030	1971	2049	1999		1891	1920	1969	1833	1850	1798	2037	2012	2225	1984	2007	1974	1976	2042	1952
		3.5	1835	1888	1901	2057	2192	2138	2004	1973	1971	1884	1898	1926			1991	2014	1985	1934	2003	1938	2057	2079	2157	2022	1997	2020	1968	2044	2008		1864	1893	1978	1860	1867	1806	2086	2035	2275	2011	2011	2032	2002	2033	1980
		3.66667	1871	1884	1945	2119	2265	2206	2041	2056	1971	1956	1892	1932			1971	1927	2036	1956	1991	1866	2162	2107	2196	2065	2060	2085	1960	2067	1989		1898	1907	1922	1818	1850	1833	2114	2096	2354	1960	2034	2047	2036	2025	1980
		3.83333	1867	1892	1895	2123	2371	2284	2064	2051	1998	1969	1902	1908			1960	2010	2058	1985	1985	1910	2147	2072	2178	2078	2036	2091	1989	2079	2024		1933	1906	2025	1839	1907	1811	2163	2140	2470	2009	2120	2058	2066	2073	2009
		4	1870	1877	1931	2219	2416	2337	2083	2061	2024	1962	1968	1904			2021	1994	2072	1947	1956	1915	2148	2155	2282	2083	2045	2053	1992	2177	2010		1932	1926	2001	1847	1878	1841	2262	2181	2511	2032	2069	2073	2033	2068	2048
		4.16667	1904	1904	1919	2269	2436	2452	2086	2089	2001	1977	1936	1964			2014	2010	2122	1961	2022	1884	2183	2188	2269	2125	2069	2085	2055	2141	2020		1961	1990	2065	1863	1859	1810	2262	2242	2616	2042	2092	2064	2112	2138	2064
		4.33333	1865	1896	1961	2231	2571	2429	2108	2095	2010	2040	1897	1950			2005	2052	2157	2016	1992	1907	2241	2204	2326	2112	2093	2058	2012	2239	2092		1954	1991	2078	1830	1870	1823	2348	2304	2702	2041	2107	2095	2115	2164	2089
		4.5	1891	1934	2002	2343	2662	2547	2121	2142	2053	2030	1971	1972			2060	2066	2142	1982	1983	1930	2255	2212	2426	2133	2056	2125	2011	2176	2074		1968	1973	2100	1845	1904	1810	2372	2320	2737	2076	2140	2091	2137	2193	2117
		4.66667	1913	1962	1993	2411	2702	2596	2170	2160	2017	1995	1961	1974			2080	2093	2112	1991	1967	1880	2297	2243	2452	2154	2067	2086	2085	2220	2148		2017	2018	2101	1815	1849	1798	2442	2329	2798	2135	2146	2093	2161	2216	2166
		4.83333	1896	1943	2026	2489	2904	2666	2184	2140	2087	2021	1968	1953			2098	2089	2168	1948	1996	1926	2311	2333	2414	2165	2088	2104	2059	2279	2091		2008	2063	2140	1842	1901	1815	2494	2439	2910	2084	2133	2131	2218	2226	2194
		5	1961	2020	2028	2485	2936	2743	2169	2167	2067	2075	1947	2056			2069	2117	2197	1967	1977	1921	2311	2363	2490	2135	2095	2107	2094	2290	2134		2001	2102	2186	1847	1896	1819	2547	2452	2999	2101	2199	2134	2193	2276	2193
		5.16667	1942	1978	2051	2620	2961	2792	2172	2179	2088	2075	2009	2049			2158	2107	2210	1990	1989	1879	2341	2350	2549	2165	2101	2109	2045	2305	2132		2054	2082	2214	1820	1884	1861	2571	2554	3067	2135	2188	2132	2224	2291	2227
		5.33333	1951	2010	2098	2655	3161	2875	2166	2227	2043	2082	1963	2001			2155	2151	2214	1978	2023	1862	2429	2405	2556	2156	2093	2089	2018	2330	2131		2041	2116	2177	1836	1891	1831	2648	2530	3249	2106	2175	2181	2281	2343	2259
		5.5	2003	1996	2033	2729	3201	3005	2208	2180	2075	2172	1979	2122			2131	2161	2269	1954	1992	1910	2429	2455	2646	2143	2084	2146	2118	2308	2175		2125	2156	2304	1825	1903	1803	2773	2599	3279	2127	2245	2146	2298	2328	2322
		5.66667	1996	2019	2098	2750	3219	3064	2235	2185	2058	2178	2011	2195			2161	2191	2264	2009	1972	1922	2382	2449	2647	2217	2096	2093	2061	2420	2231		2084	2181	2300	1836	1890	1830	2777	2653	3390	2152	2232	2148	2302	2381	2307
		5.83333	2047	2032	2108	2863	3304	3090	2242	2261	2092	2178	2046	2123			2187	2236	2332	1928	1976	1907	2430	2445	2664	2169	2124	2106	2104	2396	2146		2111	2244	2280	1829	1880	1827	2827	2718	3402	2151	2224	2128	2349	2444	2347
		6	1996	2063	2130	2902	3413	3157	2244	2270	2088	2137	2010	2104			2197	2194	2277	1926	1979	1885	2504	2486	2684	2159	2128	2156	2075	2431	2133		2134	2254	2356	1832	1940	1798	2843	2721	3513	2124	2222	2173	2353	2468	2380
		6.16667	2041	2130	2147	2905	3547	3234	2292	2231	2107	2225	2004	2153			2239	2241	2328	1984	1987	1912	2497	2500	2708	2192	2139	2123	2017	2401	2173		2162	2281	2413	1914	1914	1806	2936	2780	3560	2168	2264	2143	2378	2501	2360
		6.33333	2091	2139	2175	3021	3549	3320	2266	2252	2116	2239	2073	2162			2232	2221	2337	2015	1970	1930	2472	2531	2724	2138	2089	2128	2058	2454	2181		2200	2305	2447	1856	1901	1844	2983	2810	3592	2108	2273	2172	2389	2505	2344
		6.5	2082	2119	2216	3021	3611	3387	2299	2265	2162	2216	2041	2147			2208	2217	2387	1930	1977	1920	2540	2529	2711	2150	2156	2109	2082	2467	2246		2199	2360	2465	1815	1877	1806	2945	2877	3737	2138	2295	2134	2449	2486	2450
		6.66667	2101	2167	2187	3089	3702	3380	2287	2258	2097	2250	2005	2229			2220	2262	2395	1969	1980	1865	2547	2496	2759	2183	2144	2111	2085	2494	2212		2249	2353	2464	1825	1889	1864	3000	2938	3749	2185	2283	2150	2438	2532	2438
		6.83333	2023	2154	2203	3113	3764	3423	2280	2257	2147	2239	2048	2197			2296	2320	2391	1991	1994	1924	2527	2505	2766	2186	2143	2165	2113	2456	2223		2246	2412	2499	1825	1899	1849	3062	2945	3797	2132	2236	2159	2490	2548	2451
		7	2143	2198	2238	3114	3750	3551	2308	2266	2127	2218	2043	2191			2300	2321	2424	1983	1975	1928	2579	2581	2797	2136	2143	2164	2099	2455	2187		2262	2452	2557	1866	1931	1882	3092	2929	3877	2117	2256	2230	2449	2577	2452
		7.16667	2146	2251	2262	3221	3878	3540	2359	2277	2149	2261	2048	2178			2257	2295	2455	1971	1967	1890	2488	2569	2810	2196	2150	2108	2109	2444	2251		2309	2483	2617	1890	1909	1872	3186	3000	3934	2182	2325	2172	2462	2629	2506
		7.33333	2174	2197	2308	3222	3935	3627	2323	2304	2144	2314	2061	2301			2303	2371	2422	1957	2004	1860	2564	2544	2796	2172	2158	2126	2109	2499	2243		2363	2471	2585	1897	1941	1812	3112	3002	3969	2189	2266	2173	2498	2603	2553
		7.5	2152	2236	2301	3271	3929	3637	2299	2266	2128	2341	2023	2237			2337	2359	2485	1988	1982	1894	2554	2588	2785	2174	2124	2113	2071	2481	2229		2338	2555	2683	1862	1925	1829	3170	2992	3957	2176	2334	2247	2483	2580	2497
		7.66667	2138	2237	2294	3341	3973	3679	2323	2323	2150	2318	2051	2243			2314	2386	2419	1913	1984	1900	2572	2608	2794	2209	2091	2123	2122	2448	2195		2400	2596	2700	1890	1961	1818	3198	3068	3990	2203	2292	2183	2518	2682	2523
		7.83333	2222	2250	2309	3347	3998	3615	2314	2302	2171	2260	2063	2259			2308	2384	2474	1936	2001	1897	2495	2558	2868	2193	2148	2120	2093	2478	2213		2392	2593	2758	1878	1901	1822	3257	3055	4039	2223	2267	2156	2598	2682	2564
		8	2186	2288	2350	3414	4106	3706	2328	2322	2163	2366	2062	2275			2306	2368	2498	1971	1980	1915	2513	2555	2832	2190	2098	2110	2101	2509	2218		2443	2671	2774	1899	1902	1829	3259	3100	4054	2172	2309	2216	2542	2668	2621
		8.16667	2205	2346	2393	3481	4148	3771	2337	2337	2162	2347	2140	2323			2302	2400	2481	1976	1989	1855	2556	2567	2874	2197	2158	2117	2075	2497	2237		2448	2628	2808	1868	1951	1819	3183	3095	4125	2205	2300	2249	2560	2697	2598
		8.33333	2220	2322	2397	3426	4153	3747	2368	2309	2116	2355	2080	2334			2324	2395	2480	1980	1955	1908	2552	2562	2867	2206	2174	2149	2088	2490	2203		2496	2723	2804	1910	1878	1871	3311	3104	4017	2211	2256	2236	2555	2675	2558
		8.5	2222	2339	2372	3397	4123	3803	2361	2353	2139	2316	2108	2272			2314	2437	2555	1977	1976	1898	2588	2575	2824	2276	2147	2130	2093	2560	2243		2444	2670	2838	1834	1906	1865	3237	3185	4229	2191	2339	2227	2585	2705	2562
		8.66667	2258	2378	2404	3403	4136	3719	2329	2372	2171	2373	2078	2256			2396	2418	2449	1933	2014	1910	2522	2577	2913	2187	2130	2130	2127	2527	2236		2477	2726	2830	1895	1923	1839	3278	3143	4187	2227	2305	2165	2536	2716	2587
		8.83333	2271	2344	2438	3473	4138	3806	2388	2366	2168	2302	2134	2260			2363	2441	2495	1970	1963	1864	2544	2550	2865	2236	2174	2101	2059	2481	2272		2532	2731	2913	1889	1915	1831	3303	3142	4128	2218	2279	2263	2593	2706	2625
		9	2230	2357	2447	3475	4199	3893	2340	2295	2207	2364	2103	2272			2350	2421	2486	1951	2017	1899	2564	2548	2861	2197	2146	2117	2105	2489	2269		2532	2815	2921	1860	1932	1858	3275	3178	4254	2243	2307	2212	2581	2719	2583
		9.16667	2294	2424	2440	3472	4209	3870	2353	2323	2172	2339	2075	2320			2368	2492	2538	1967	1997	1919	2518	2573	2860	2255	2150	2136	2066	2497	2231		2518	2776	2923	1906	1923	1845	3259	3100	4143	2195	2292	2257	2552	2723	2543
		9.33333	2239	2460	2428	3489	4231	3832	2364	2348	2151	2388	2095	2258			2317	2451	2554	1959	1988	1911	2527	2554	2863	2172	2171	2157	2133	2468	2282		2585	2855	2928	1912	1921	1875	3252	3150	4223	2208	2343	2194	2584	2769	2643
		9.5	2298	2427	2474	3519	4159	3847	2354	2303	2153	2371	2097	2281			2318	2496	2511	1988	2028	1885	2494	2536	2850	2241	2160	2155	2135	2498	2254		2607	2813	3029	1844	1916	1874	3298	3199	4238	2229	2283	2235	2563	2722	2554
		9.66667	2324	2460	2510	3535	4232	3932	2325	2322	2180	2339	2124	2300			2360	2470	2534	1987	1946	1892	2486	2521	2833	2167	2127	2146	2083	2468	2254		2589	2819	2986	1921	1956	1824	3309	3186	4221	2156	2330	2211	2541	2754	2618
		9.83333	2286	2411	2501	3497	4275	3914	2343	2379	2172	2362	2108	2340			2319	2436	2535	1995	1978	1953	2495	2497	2860	2195	2145	2142	2101	2474	2221		2570	2830	3057	1873	1914	1878	3301	3223	4249	2204	2368	2180	2518	2788	2608
		10	2276	2460	2486	3525	4209	3933	2402	2355	2138	2390	2120	2324			2392	2431	2538	1986	1989	1928	2443	2546	2826	2200	2149	2177	2116	2493	2254		2614	2856	3002	1904	1875	1885	3229	3149	4251	2231	2325	2187	2483	2713	2572
		10.1667	2327	2490	2465	3482	4337	3927	2340	2349	2133	2349	2070	2328			2394	2495	2537	1973	1996	1904	2465	2412	2841	2227	2118	2167	2103	2497	2210		2588	2917	3094	1900	1923	1864	3314	3185	4245	2223	2377	2261	2543	2737	2625
		10.3333	2331	2472	2520	3587	4359	3784	2352	2380	2172	2384	2104	2327			2353	2476	2515	1956	1923	1915	2517	2499	2785	2206	2132	2163	2088	2533	2279		2586	2870	3142	1890	1938	1832	3303	3142	4244	2186	2321	2257	2589	2721	2641
		10.5	2348	2439	2500	3530	4222	3918	2366	2369	2158	2391	2122	2333			2363	2488	2515	1972	1998	1904	2437	2460	2815	2205	2136	2164	2061	2494	2256		2631	2896	3093	1906	1942	1872	3353	3255	4210	2188	2330	2194	2573	2771	2639
		10.6667	2302	2518	2525	3531	4255	3895	2358	2320	2192	2406	2078	2317			2392	2493	2494	1977	2015	1934	2488	2482	2845	2225	2131	2165	2122	2511	2258		2609	2995	3066	1870	1898	1839	3353	3239	4276	2197	2296	2198	2634	2821	2616
		10.8333	2343	2506	2537	3534	4249	3881	2319	2341	2184	2367	2110	2358			2331	2412	2551	1970	1991	1898	2484	2518	2791	2186	2129	2151	2059	2488	2171		2637	2977	3128	1910	1921	1883	3301	3176	4250	2171	2380	2249	2602	2760	2631
		11	2382	2502	2563	3583	4214	3892	2330	2298	2112	2393	2081	2311			2351	2483	2576	1967	1960	1935	2456	2515	2813	2186	2164	2190	2061	2489	2249		2647	3000	3130	1975	1904	1863	3328	3196	4248	2266	2317	2265	2572	2751	2641
		11.1667	2336	2534	2556	3546	4259	3948	2380	2362	2145	2316	2100	2274			2343	2436	2567	1972	2011	1872	2395	2409	2760	2170	2150	2156	2089	2455	2211		2695	2977	3220	1907	1915	1832	3345	3167	4261	2219	2341	2207	2596	2735	2662
		11.3333	2377	2507	2506	3597	4252	3840	2330	2349	2119	2348	2101	2297			2386	2438	2551	1925	2003	1901	2448	2412	2813	2285	2144	2193	2117	2496	2256		2666	3027	3138	1881	1905	1896	3350	3245	4263	2195	2346	2205	2588	2795	2613
		11.5	2402	2537	2554	3591	4268	3928	2367	2315	2176	2424	2105	2315			2340	2496	2565	1956	2006	1891	2452	2514	2806	2220	2183	2152	2127	2465	2252		2671	3013	3155	1897	1935	1846	3318	3253	4287	2204	2279	2221	2591	2832	2679
		11.6667	2446	2602	2580	3550	4234	3863	2344	2277	2132	2362	2135	2334			2332	2422	2569	1997	1943	1947	2405	2408	2765	2251	2162	2157	2121	2424	2225		2713	2948	3157	1911	1926	1868	3351	3268	4235	2186	2317	2230	2583	2730	2588
		11.8333	2411	2528	2526	3612	4259	3891	2379	2352	2122	2390	2088	2319			2313	2456	2570	1970	1989	1926	2447	2448	2736	2179	2183	2144	2136	2448	2256		2666	3064	3250	1903	1968	1823	3355	3169	4173	2201	2273	2259	2560	2814	2625
		12	2367	2492	2637	3595	4309	3890	2340	2339	2196	2403	2115	2342			2349	2395	2532	1918	1994	1884	2402	2404	2798	2195	2103	2156	2098	2438	2233		2711	2989	3235	1887	1915	1842	3316	3195	4319	2155	2335	2257	2608	2791	2601
		12.1667	2379	2557	2580	3600	4336	3897	2373	2350	2161	2401	2058	2325			2379	2466	2517	1981	1972	1899	2393	2453	2770	2182	2135	2172	2085	2476	2193		2719	3067	3227	1931	1933	1880	3300	3206	4234	2203	2335	2223	2620	2822	2611
		12.3333	2384	2579	2561	3600	4256	3920	2307	2299	2158	2323	2109	2345			2344	2467	2513	1983	1960	1937	2383	2397	2723	2259	2130	2116	2042	2468	2210		2691	2960	3187	1967	1910	1885	3330	3183	4213	2161	2343	2235	2636	2775	2624
		12.5	2428	2572	2584	3556	4229	3908	2326	2335	2145	2333	2098	2337			2334	2467	2564	1957	1936	1898	2410	2415	2697	2234	2170	2158	2102	2460	2196		2717	2993	3222	1888	1970	1855	3289	3195	4202	2194	2317	2275	2554	2793	2629
		12.6667	2388	2530	2586	3591	4278	3886	2358	2315	2219	2374	2087	2330			2374	2475	2524	1950	2001	1913	2406	2443	2737	2148	2142	2173	2130	2431	2204		2724	3105	3246	1900	1951	1888	3310	3211	4306	2197	2289	2237	2642	2769	2622
		12.8333	2359	2560	2549	3532	4236	3917	2341	2310	2157	2391	2115	2269			2340	2479	2530	1951	2010	1906	2377	2409	2782	2163	2098	2167	2108	2425	2252		2675	2981	3293	1928	1983	1880	3351	3229	4206	2170	2327	2227	2592	2801	2605
		13	2417	2513	2582	3577	4263	3917	2311	2339	2126	2352	2075	2302			2377	2472	2498	1991	2012	1891	2435	2412	2748	2207	2157	2183	2071	2468	2211		2724	3018	3262	1860	1899	1857	3316	3186	4293	2147	2277	2281	2555	2820	2638
		13.1667	2437	2554	2586	3572	4183	3867	2358	2325	2157	2342	2100	2277			2321	2414	2496	1951	1983	1889	2408	2415	2752	2216	2151	2141	2100	2399	2217		2743	3069	3259	1919	1916	1888	3345	3183	4222	2118	2313	2227	2589	2771	2599
		13.3333	2370	2584	2587	3547	4211	3863	2347	2307	2139	2368	2089	2353			2316	2401	2478	1946	2015	1900	2398	2388	2692	2156	2172	2204	2099	2381	2240		2685	3001	3204	1912	1937	1869	3293	3191	4171	2205	2258	2155	2586	2786	2583
		13.5	2362	2598	2571	3511	4226	3864	2315	2337	2134	2412	2095	2297			2346	2429	2480	1950	1978	1880	2345	2426	2715	2200	2133	2197	2111	2414	2272		2709	3049	3273	1940	1894	1913	3316	3187	4288	2210	2315	2256	2615	2774	2591
		13.6667	2419	2504	2600	3541	4232	3912	2311	2296	2129	2397	2106	2326			2333	2472	2447	1959	2026	1869	2422	2429	2736	2186	2115	2213	2067	2392	2233		2717	3021	3273	1930	1903	1847	3313	3149	4175	2182	2279	2250	2566	2847	2655
		13.8333	2358	2567	2579	3607	4187	3877	2331	2299	2124	2335	2082	2352			2338	2449	2532	1935	1959	1889	2448	2389	2713	2193	2151	2190	2038	2471	2260		2747	2965	3226	1950	1962	1812	3262	3177	4239	2170	2261	2223	2530	2780	2585
		14	2324	2530	2576	3545	4190	3875	2353	2262	2159	2309	2051	2316			2348	2430	2522	1955	1937	1887	2403	2436	2806	2176	2160	2195	2118	2471	2245		2758	3063	3238	1909	1905	1870	3322	3203	4286	2157	2273	2233	2543	2779	2595
		14.1667	2379	2531	2598	3588	4197	3833	2329	2244	2108	2316	2090	2305			2356	2427	2541	1974	1934	1929	2356	2407	2705	2171	2154	2165	2085	2392	2206		2761	3035	3326	1926	1932	1877	3330	3072	4216	2197	2328	2262	2555	2814	2632
		14.3333	2402	2554	2545	3517	4224	3823	2356	2242	2097	2336	2082	2322			2312	2433	2529	1992	1963	1882	2381	2446	2706	2197	2138	2158	2072	2401	2235		2796	3075	3331	1946	1956	1834	3325	3181	4244	2185	2346	2219	2645	2778	2649
		14.5	2408	2553	2592	3543	4169	3852	2282	2226	2125	2400	2094	2290			2401	2471	2536	1976	1970	1889	2396	2344	2719	2198	2126	2182	2120	2349	2213		2753	3009	3308	1932	1963	1856	3289	3149	4215	2175	2289	2235	2542	2780	2686
		14.6667	2371	2558	2524	3562	4134	3856	2300	2261	2117	2302	2071	2238			2315	2479	2544	1926	1954	1899	2388	2369	2710	2175	2130	2169	2133	2405	2185		2742	3095	3280	1893	1938	1830	3301	3186	4191	2160	2261	2208	2540	2822	2586
		14.8333	2385	2546	2571	3574	4133	3829	2264	2285	2102	2364	2072	2319			2282	2473	2505	1934	2005	1893	2385	2399	2677	2215	2132	2171	2094	2379	2201		2706	3063	3253	1940	1920	1845	3294	3220	4189	2201	2261	2240	2548	2824	2568
		15	2333	2563	2582	3501	4148	3830	2239	2322	2130	2293	2132	2267			2322	2419	2521	1958	1962	1857	2374	2412	2766	2180	2169	2122	2109	2420	2263		2764	3069	3234	1891	1964	1832	3269	3173	4129	2167	2253	2217	2559	2802	2603
		15.1667	2389	2504	2591	3541	4121	3809	2302	2264	2069	2348	2066	2300			2327	2447	2483	1933	1999	1895	2353	2378	2665	2199	2202	2177	2111	2421	2209		2709	3057	3260	1859	1925	1901	3261	3160	4198	2152	2273	2221	2579	2833	2603
		15.3333	2379	2541	2502	3550	4215	3801	2312	2264	2123	2339	2066	2360			2300	2424	2466	1941	1962	1873	2389	2432	2671	2188	2121	2193	2061	2354	2232		2689	3028	3222	1899	1927	1868	3325	3187	4166	2196	2265	2205	2561	2783	2556
		15.5	2395	2486	2543	3488	4178	3804	2273	2295	2107	2358	2079	2283			2368	2411	2505	1902	1972	1873	2353	2419	2658	2186	2200	2187	2038	2388	2233		2701	3050	3246	1908	1902	1877	3320	3181	4183	2176	2268	2242	2561	2809	2657
		15.6667	2364	2500	2609	3440	4104	3786	2284	2279	2132	2345	2089	2301			2273	2489	2482	1964	2005	1914	2353	2364	2644	2203	2149	2185	2046	2335	2228		2695	2990	3230	1872	1926	1858	3245	3133	4157	2168	2310	2272	2576	2763	2558
		15.8333	2401	2491	2611	3495	4131	3737	2268	2294	2148	2367	2123	2275			2358	2391	2505	1961	1957	1898	2355	2458	2717	2171	2129	2222	2036	2373	2230		2712	2995	3285	1914	1915	1886	3201	3163	4172	2159	2314	2199	2516	2759	2580
		16	2353	2501	2580	3517	4139	3782	2241	2241	2149	2335	2050	2292			2361	2402	2543	1978	1983	1888	2340	2380	2649	2153	2144	2222	2083	2378	2200		2684	3034	3247	1907	1949	1831	3264	3201	4181	2160	2284	2220	2526	2766	2569

## Sheet: 2B
Figure 2A		Raw GFP Intensity from BioTek Cytation5 plate reader at indicated hours post infection in technical triplicate from 3 representative experiments
		Time (hours)	WT			Pycard-/-			Ninj1-/-
		0	2724	2789	2777	2736	2669	2658	2737	2337	2628
		0.166667	2757	2799	2813	2676	2660	2688	2770	2321	2695
		0.333333	2695	2768	2751	2687	2653	2671	2695	2354	2668
		0.5	2761	2732	2778	2686	2626	2586	2693	2338	2682
		0.666667	2736	2748	2782	2675	2673	2645	2721	2417	2659
		0.833333	2759	2733	2730	2668	2665	2704	2664	2350	2650
		1	2680	2764	2782	2721	2642	2633	2660	2359	2659
		1.16667	2718	2776	2747	2678	2652	2620	2707	2341	2652
		1.33333	2756	2737	2770	2641	2684	2656	2695	2386	2650
		1.5	2696	2739	2729	2676	2607	2625	2728	2356	2650
		1.66667	2733	2774	2729	2654	2660	2597	2739	2417	2681
		1.83333	2767	2730	2736	2659	2636	2587	2750	2379	2705
		2	2730	2731	2760	2627	2640	2613	2686	2394	2697
		2.16667	2715	2725	2714	2629	2612	2615	2727	2459	2717
		2.33333	2702	2770	2736	2633	2609	2626	2752	2488	2718
		2.5	2722	2779	2747	2659	2647	2596	2787	2539	2761
		2.66667	2702	2787	2766	2656	2628	2665	2788	2537	2777
		2.83333	2725	2795	2743	2568	2640	2578	2770	2547	2836
		3	2706	2790	2765	2707	2690	2619	2846	2566	2844
		3.16667	2754	2803	2777	2634	2627	2614	2889	2585	2904
		3.33333	2732	2820	2813	2650	2643	2662	2846	2706	2927
		3.5	2750	2845	2764	2669	2590	2680	2869	2708	2992
		3.66667	2745	2853	2744	2651	2681	2620	2871	2764	3073
		3.83333	2741	2843	2799	2650	2642	2599	2954	2860	3038
		4	2730	2850	2807	2651	2671	2613	2974	2882	3094
		4.16667	2697	2862	2812	2649	2689	2633	2998	2892	3144
		4.33333	2733	2831	2784	2687	2663	2691	2975	2933	3224
		4.5	2765	2900	2837	2695	2671	2675	3070	3013	3293
		4.66667	2782	2864	2845	2701	2689	2685	3027	3036	3306
		4.83333	2753	2899	2847	2742	2700	2716	3046	3028	3344
		5	2841	2929	2842	2780	2729	2685	3106	3125	3333
		5.16667	2796	2891	2854	2742	2652	2697	3134	3168	3434
		5.33333	2784	2943	2846	2760	2733	2691	3156	3173	3531
		5.5	2782	2955	2830	2768	2730	2660	3077	3250	3451
		5.66667	2764	2925	2784	2794	2730	2698	3171	3204	3505
		5.83333	2796	3012	2944	2787	2696	2699	3214	3278	3504
		6	2816	2948	2839	2785	2765	2732	3137	3300	3611
		6.16667	2784	2984	2851	2815	2759	2743	3233	3250	3591
		6.33333	2787	2958	2823	2813	2772	2795	3218	3260	3554
		6.5	2813	2987	2907	2864	2759	2745	3175	3276	3637
		6.66667	2823	3041	2962	2887	2845	2794	3200	3293	3572
		6.83333	2822	2991	2865	2851	2822	2763	3152	3282	3668
		7	2845	2992	2884	2919	2868	2831	3220	3316	3616
		7.16667	2806	3017	2924	2915	2784	2755	3252	3307	3694
		7.33333	2841	3028	2946	2879	2860	2750	3208	3341	3715
		7.5	2840	2980	2912	2930	2878	2859	3239	3362	3634
		7.66667	2828	3056	2900	2975	2881	2825	3200	3343	3692
		7.83333	2807	3014	2911	2938	2865	2875	3215	3318	3702
		8	2853	3034	2907	2969	2901	2805	3208	3344	3666
		8.16667	2895	3015	2948	3047	2933	2919	3266	3352	3715
		8.33333	2802	3007	2940	2982	2899	2872	3258	3392	3728
		8.5	2835	3036	2910	3043	2954	2877	3212	3370	3675
		8.66667	2795	3059	2964	2999	2906	2968	3270	3374	3689
		8.83333	2829	3010	2905	3037	2960	2954	3278	3376	3674
		9	2852	3066	2932	3057	2963	2971	3246	3306	3658
		9.16667	2834	3061	2906	3024	3002	2903	3199	3334	3645
		9.33333	2842	3039	2955	3063	2935	2931	3212	3365	3686
		9.5	2867	3043	2950	3107	3008	2968	3224	3324	3686
		9.66667	2885	3050	2963	3085	3011	2886	3227	3388	3666
		9.83333	2868	2979	2877	3019	2989	3005	3232	3344	3686
		10	2808	3049	2997	3062	3041	2983	3264	3314	3628
		10.1667	2894	3023	2929	3067	3018	2956	3228	3298	3694
		10.3333	2825	3018	2937	3077	3021	2999	3161	3246	3658
		10.5	2876	3038	2973	3120	3033	3052	3181	3286	3648
		10.6667	2835	3085	2937	3107	2998	3034	3198	3308	3682
		10.8333	2845	3070	2927	3149	3027	3058	3184	3247	3696
		11	2811	3023	2968	3164	3050	3029	3151	3339	3620
		11.1667	2864	3074	2995	3108	3039	3022	3226	3267	3613
		11.3333	2849	3078	3002	3226	3049	3013	3218	3297	3616
		11.5	2864	3072	2897	3168	3059	3014	3207	3291	3604
		11.6667	2866	3078	2932	3184	3043	3111	3171	3293	3517
		11.8333	2833	3094	2926	3186	3082	3071	3204	3281	3585
		12	2840	3092	2960	3160	3064	3105	3243	3279	3595
		12.1667	2851	3114	2932	3166	3153	3110	3168	3302	3604
		12.3333	2871	3054	2899	3152	3148	3073	3216	3319	3581
		12.5	2880	3059	2941	3155	3075	3087	3199	3317	3543
		12.6667	2883	3083	2921	3182	3087	3014	3183	3270	3567
		12.8333	2808	3037	2978	3185	3126	3062	3194	3241	3588
		13	2810	3015	2980	3165	3103	3078	3249	3210	3579
		13.1667	2834	3022	2912	3208	3113	3068	3176	3238	3605
		13.3333	2824	3040	2922	3173	3119	3104	3187	3261	3551
		13.5	2826	3052	2991	3127	3065	3112	3200	3269	3587
		13.6667	2833	3009	2866	3233	3105	3063	3171	3253	3531
		13.8333	2846	3002	3001	3177	3103	3085	3179	3217	3622
		14	2781	3029	2919	3263	3127	3110	3171	3197	3534
		14.1667	2796	3039	2941	3143	3086	3110	3155	3207	3534
		14.3333	2798	2994	2939	3196	3153	3080	3140	3215	3576
		14.5	2819	3006	2898	3171	3126	3113	3131	3204	3521
		14.6667	2834	3050	2889	3158	3121	3108	3075	3157	3490
		14.8333	2747	3058	2928	3262	3162	3068	3140	3234	3529
		15	2789	3015	2939	3235	3138	3096	3136	3210	3583
		15.1667	2798	3043	2908	3213	3145	3089	3156	3177	3480
		15.3333	2826	3044	2913	3217	3155	3115	3139	3168	3453
		15.5	2805	2963	2952	3207	3102	3106	3078	3183	3518
		15.6667	2819	2976	2894	3262	3108	3123	3115	3178	3487
		15.8333	2726	2996	2963	3164	3060	3089	3155	3154	3517
		16	2745	3027	2898	3183	3153	3164	3148	3138	3499
