# Supplementary material for: NINJ1 blocks HSV-1 entry into macrophages to impact viral replication and immunity
Source: EMBO Rep. 2025 Nov 19;27(1):69–88. doi: 10.1038/s44319-025-00638-8 (PMC12796307; doi:10.1038/s44319-025-00638-8)
Supplement: Supplementary file 3 — Source data Fig. 2 [file 44319_2025_638_MOESM3_ESM.zip › Figure 2/Fig2D-E.xls]

## Sheet: Fig2D
Figure 2E		% of total cells Annexin V positive by flow cytometry (same experiments as in Fig2D)
	hours post infection	WT				Ninj1-/-
	1	0.34	0.77	1.09	0.2	1.87	0.91	3.76	1.53
	3	0.84	4.79	3.84	3.78	7.34	24.1	22.9	24
	6	18.9	37.7	21.6	26.1	45.6	82.2	69.9	66.5
	24	9.68	29	33.4	22.6	52.6	63.5	49.4	50.5
