# Supplementary material for: NINJ1 blocks HSV-1 entry into macrophages to impact viral replication and immunity
Source: EMBO Rep. 2025 Nov 19;27(1):69–88. doi: 10.1038/s44319-025-00638-8 (PMC12796307; doi:10.1038/s44319-025-00638-8)
Supplement: Supplementary file 3 — Source data Fig. 2 [file 44319_2025_638_MOESM3_ESM.zip › Figure 2/Fig2C.xls]

## Sheet: Sheet1
Figure 2C		LDH release in technical triplicate from three biological replicates from WT and Ninj1-/- cells
		WT												Ninj1-/-
	1	8.09906	7.56359	12.1151	11.5797	6.10465	6.49225	6.49225	6.87985	9.14411	7.09583	4.46233	5.04755	9.53741	12.2787	12.7356	11.1365	11.2261	11.5446	17.2771	16.0032	4.13026	6.67196	10.4845	6.98967
	3	9.97323	9.97323	9.70549	8.63454	12.3062	11.9186	11.1434	15.0194	4.46233	3.8771	1.2436	2.70666	11.5934	11.1365	13.4209	12.0503	7.72293	12.1815	11.5446	12.1815	4.44797	8.26052	8.26052	7.30739
	6	18.8086	18.0053	19.6118	20.9505	18.1202	18.1202	21.2209	17.345	16.1668	17.6299	16.1668	20.8486	21.1879	17.9897	21.6448	27.3558	23.0096	22.0541	32.8822	32.5637	13.3439	13.3439	13.9794	13.6616
	24	94.0428	91.0977	102.878	96.7202	51.0659	52.2287	58.4302	61.1434	62.3994	65.0329	59.7659	65.0329	46.7733	48.6008	54.3118	50.4283	44.9841	46.258	46.8949	46.258	68.3082	75.6156	74.6624	81.3344
