# Supplementary material for: NINJ1 blocks HSV-1 entry into macrophages to impact viral replication and immunity
Source: EMBO Rep. 2025 Nov 19;27(1):69–88. doi: 10.1038/s44319-025-00638-8 (PMC12796307; doi:10.1038/s44319-025-00638-8)
Supplement: Supplementary file 4 — Source data Fig. 3 [file 44319_2025_638_MOESM4_ESM.zip]

Archive with 25 entries (24 files):
- Figure 3/
- Figure 3/Fig3C.xls
- __MACOSX/Figure 3/._Fig3C.xls
- Figure 3/~$Figure3H.xlsx
- __MACOSX/Figure 3/._~$Figure3H.xlsx
- Figure 3/Fig3B.tiff
- __MACOSX/Figure 3/._Fig3B.tiff
- Figure 3/.DS_Store
- __MACOSX/Figure 3/._.DS_Store
- Figure 3/Fig3J.xls
- __MACOSX/Figure 3/._Fig3J.xls
- Figure 3/Fig3E.xls
- __MACOSX/Figure 3/._Fig3E.xls
- Figure 3/Fig3A.xls
- __MACOSX/Figure 3/._Fig3A.xls
- Figure 3/.smbdeleteAAA1c945498a
- __MACOSX/Figure 3/._.smbdeleteAAA1c945498a
- Figure 3/Fig3I.xls
- __MACOSX/Figure 3/._Fig3I.xls
- Figure 3/Fig3G.xls
- __MACOSX/Figure 3/._Fig3G.xls
- Figure 3/Fig3D.xls
- __MACOSX/Figure 3/._Fig3D.xls
- Figure 3/Fig3F.xls
- __MACOSX/Figure 3/._Fig3F.xls
