# Supplementary material for: NINJ1 blocks HSV-1 entry into macrophages to impact viral replication and immunity
Source: EMBO Rep. 2025 Nov 19;27(1):69–88. doi: 10.1038/s44319-025-00638-8 (PMC12796307; doi:10.1038/s44319-025-00638-8)
Supplement: Supplementary file 4 — Source data Fig. 3 [file 44319_2025_638_MOESM4_ESM.zip › Figure 3/Fig3C.xls]

## Sheet: Sheet1
Figure 3C		plaque assay after HSV-1 binding for 1hr at 4C
		WT						Ninj1-/-
	pfu/mL	4600	2133.33	2466.67	1800	3000	3066.67	1933.33	1200	2533.33	1866.67	2200	2470
