# Supplementary material for: NINJ1 blocks HSV-1 entry into macrophages to impact viral replication and immunity
Source: EMBO Rep. 2025 Nov 19;27(1):69–88. doi: 10.1038/s44319-025-00638-8 (PMC12796307; doi:10.1038/s44319-025-00638-8)
Supplement: Supplementary file 4 — Source data Fig. 3 [file 44319_2025_638_MOESM4_ESM.zip › Figure 3/Fig3J.xls]

## Sheet: Sheet1
Figure 3J		% of cells positive for either Heparin Sulfate or HVEM by flow cyometry
		WT			Ninj1-/-
	Heparin Sulfate	15.5	13.3	11.3	5.4	1.13	9.76
	HVEM	18.7	48.8	34	27.2	18.6	22.3
