# Supplementary material for: NINJ1 blocks HSV-1 entry into macrophages to impact viral replication and immunity
Source: EMBO Rep. 2025 Nov 19;27(1):69–88. doi: 10.1038/s44319-025-00638-8 (PMC12796307; doi:10.1038/s44319-025-00638-8)
Supplement: Supplementary file 4 — Source data Fig. 3 [file 44319_2025_638_MOESM4_ESM.zip › Figure 3/Fig3E.xls]

## Sheet: Sheet1
Figure 3E
	concentration of pH rhodo	WT						Ninj1-/-
	0.1uM	63	69.4	44.3	73.7	58.2	54	76.7	65.1	41.2	63.5	59.5	31
	0.05uM	14.2	65.4	35.7	15.2			13.2	47.4	21.4	10.6
