# Supplementary material for: NINJ1 blocks HSV-1 entry into macrophages to impact viral replication and immunity
Source: EMBO Rep. 2025 Nov 19;27(1):69–88. doi: 10.1038/s44319-025-00638-8 (PMC12796307; doi:10.1038/s44319-025-00638-8)
Supplement: Supplementary file 4 — Source data Fig. 3 [file 44319_2025_638_MOESM4_ESM.zip › Figure 3/Fig3A.xls]

## Sheet: Sheet1
Figure 3A		% of GFP positive cells by flow cytometry
		WT			Ninj1-/-
	no PAA	24.74	28.1	15.62	88.8	57.51	70.63
	PAA	50.81	28	28.61	82.9	72.5	48
