# Supplementary material for: NINJ1 blocks HSV-1 entry into macrophages to impact viral replication and immunity
Source: EMBO Rep. 2025 Nov 19;27(1):69–88. doi: 10.1038/s44319-025-00638-8 (PMC12796307; doi:10.1038/s44319-025-00638-8)
Supplement: Supplementary file 4 — Source data Fig. 3 [file 44319_2025_638_MOESM4_ESM.zip › Figure 3/Fig3I.xls]

## Sheet: Sheet1
Figure 3I		Number of viral capsids per cell where each line is a different cell for each genotype
			WT	Ninj1-/-
			10	1
			3	10
			3	5
			1	2
			3	8
			1	1
			3	8
			1	1
			8	1
			12	1
			11	3
			2	5
			2	3
			3	7
			3	7
			2	3
			11	4
			11	12
			2	5
			2	1
			12	1
			3	8
			2	1
			1	1
			3	1
			3	1
			3	3
			3	2
			1	1
			4	1
			3	3
			6	4
			2	3
			2	5
			2	1
			2	1
			2	2
			2	1
			2	6
			3	3
			1	2
			1	1
			3	3
			4	8
			1	1
			1	9
			2	1
			2	2
			1	11
			1	8
			1	1
			3	1
			2	1
			1	1
			1	3
			3	2
			3	1
			4	1
			3	3
			7	4
			2	3
			2	5
			3	1
			3	1
			6	2
			4	1
			2	6
			4	3
			2	2
			3	1
			5	3
			3	8
			4	1
			5	9
			4	1
			2	2
			13	11
			1	6
			3	3
			1	2
			2	5
			2	2
			4	1
			2	9
			1	1
			2	5
			1	16
			1	5
			3	1
			1	2
			1	6
			3	2
			1	1
			1	3
			2	3
			2	5
			1	1
			1	6
			4	1
			1
			1	6
			1	1
			4	10
			1	5
			4	4
			1	6
			4	5
			10	1
			3	2
			4	7
			1	1
			1	1
			3	2
			8	9
			4	3
			1	2
			4	1
			3	1
			3	2
			2	1
			2	2
			3	4
			1	1
			1	7
			1	5
			1	1
			1	5
			2	1
			3	2
			3	8
			4	4
			4	1
			2	1
			3	2
			1	1
			1	2
			4	4
			2	3
			2	1
			4	1
			1	1
			1	2
			1	1
			1	2
			1	1
			1	1
			5	3
			1	4
			1	3
			2	10
			2	3
			3	4
			3	5
			1	4
			2	1
			1	3
			2	1
			1	1
			2	1
			3	1
			1	2
			2	2
			7	3
			9	1
			7	5
			6	3
			3	5
			4	5
			3	3
			2	1
			3	4
			1	15
			3	11
			6	3
			7	2
			1	2
			1	1
			3	1
			4	1
			3	3
			1	5
			2	9
			1	4
			2	1
			6	4
			2	1
			3	2
			5	2
			2	4
			2	2
			2	7
			3	8
			3	2
			6	1
			3	3
			1	6
			4	4
			2	2
			6	4
			1	2
			1	1
			4	1
			8	2
			5	5
			1	5
			6	6
			4	1
			5	2
			5	7
			2	2
			1	1
			4	3
			3	1
			6	1
			5	4
			3	7
			3	4
			3	2
			2	4
			2	1
			3	2
			4	1
			3	1
			2	1
			1	2
			2	1
			1	7
			4	3
			5	1
			7	3
			3	5
			1	8
			1	5
			3	3
			3	1
			1	1
			5	1
			1	9
			3	3
			9	1
			6	3
			3	6
			8	4
			9	8
			5	1
			6	1
			3	2
			4	4
			7	3
			10	8
			5	2
			3	1
			2	1
			3	4
			3	1
			3	4
			1	10
			3	5
			3	1
			2	1
			4	1
			2	1
			4	2
			4	5
			1	5
			1	6
			2	5
			1	1
			1	1
			2	3
			8	7
			4	4
			4	7
			4	3
			1	1
			5	8
			4	2
			4	13
			3	3
			7	17
			8	9
			1	3
			6	2
			1	1
			4	3
			4	8
			5	4
			3	4
			11	1
			2	4
			7	6
			4	1
			1	6
			5	4
			3	3
			1	4
			1	2
			1	1
			4	5
			4	2
			6	2
			2	4
			3	2
			6	2
			2	8
			3	4
			2	5
			1	1
			2	1
			1	2
			5	7
			7	4
			6	6
			7	4
			2	1
			1	3
			2	4
			5	7
			1	2
			7	5
			1	2
			2	6
			5	4
			1	5
			4	2
			2	1
			1	4
			1	12
			1	5
			2	1
			4	3
			4	6
			2	2
			5	7
			1	3
			5	2
			3	7
			3	2
			3	1
			3	1
			3	4
			6	5
			16	3
			16	4
			3	2
			1	3
			2	2
			5	2
			1	3
			5	3
			6	8
			4	4
			4	2
			3	5
			1	4
			4	5
			3	12
			4	6
			1	6
			3	8
			3	4
			2	5
			5	16
			1	9
			6	7
			4	5
			1	4
			4	4
			1	3
			4	5
			1	1
			3	13
			2	19
			6	1
			3	3
			3	9
			1	7
			2	7
			1	6
			2	4
			1	5
			1	4
			4	6
			8	4
			8	5
			3	8
			3	5
			4	5
			1	2
			2	2
			1	13
			1	6
			6	5
			3	4
			1	2
			3	10
			4	4
			3	1
			2	4
			2	2
			2	7
			6	4
			5	3
			3	2
			2	2
			4	2
			5	7
			3	2
			2	2
			3	3
			1	1
			7	10
			3	7
			2	7
			4	3
			6	4
			5	7
			6	5
			3	4
			5	9
			4	11
			6	5
			6	2
			7	5
			5	4
			10	2
			1	7
			2	4
			1	6
			3	7
			1	1
			5	4
			10	9
			3	2
			3	1
			2	1
			4	4
			1	1
			5	1
			1	4
			3	2
			11	2
			4	3
			1	4
			2	3
			2	3
			2	1
			2	4
			2	2
			4	3
			2	6
			3	15
			2	5
			8	7
			1	4
			2	3
			4	4
			5	4
			1	2
			4	3
			2	3
			1	8
			2	8
			2	6
			4	5
			4	6
			2	3
			1	4
			4	5
			3	9
			4	6
			2	1
			2	4
			4	2
