# Supplementary material for: NINJ1 blocks HSV-1 entry into macrophages to impact viral replication and immunity
Source: EMBO Rep. 2025 Nov 19;27(1):69–88. doi: 10.1038/s44319-025-00638-8 (PMC12796307; doi:10.1038/s44319-025-00638-8)
Supplement: Supplementary file 4 — Source data Fig. 3 [file 44319_2025_638_MOESM4_ESM.zip › Figure 3/Fig3G.xls]

## Sheet: Sheet1
Figure 3G		Infection rate from microscopy images fixed at 45m post infection
		WT	Ninj1-/-
		36.1111	68.1818
		36.9565	30
		32.5	81.4815
		41.9355	57.1429
		30	61.7647
		25.7143	26.8293
		19.1489	44.1176
		11.5385	38.8889
		40.9091	47.4576
		28.5714	54.7619
		16.3934	60
		22.0588	20.8333
		10	27.027
		57.5	31.3725
		50.8197	20.3704
		34.7826
		44.6429
		19.1489
