# Supplementary material for: NINJ1 blocks HSV-1 entry into macrophages to impact viral replication and immunity
Source: EMBO Rep. 2025 Nov 19;27(1):69–88. doi: 10.1038/s44319-025-00638-8 (PMC12796307; doi:10.1038/s44319-025-00638-8)
Supplement: Supplementary file 4 — Source data Fig. 3 [file 44319_2025_638_MOESM4_ESM.zip › Figure 3/Fig3D.xls]

## Sheet: Sheet1
Figure 3D	plaque assay after short infection followed by citric acid wash
		WT				Ninj1-/-				WT + citric acid pH = 3
	pfu/mL	82	70	55		181.6	113	201		0	4	4	0
