# Supplementary material for: NINJ1 blocks HSV-1 entry into macrophages to impact viral replication and immunity
Source: EMBO Rep. 2025 Nov 19;27(1):69–88. doi: 10.1038/s44319-025-00638-8 (PMC12796307; doi:10.1038/s44319-025-00638-8)
Supplement: Supplementary file 4 — Source data Fig. 3 [file 44319_2025_638_MOESM4_ESM.zip › Figure 3/Fig3F.xls]

## Sheet: Sheet1
Figure 3F	Results from plaque assays with VACV on WT and Ninj1-/- cells
		WT						Ninj1-/-
	pfu/mL	1200	4000	3300	300	8000	8000	700000	800000	60000	60000	15000	28000	30000
