# Supplementary material for: NINJ1 blocks HSV-1 entry into macrophages to impact viral replication and immunity
Source: EMBO Rep. 2025 Nov 19;27(1):69–88. doi: 10.1038/s44319-025-00638-8 (PMC12796307; doi:10.1038/s44319-025-00638-8)
Supplement: Supplementary file 5 — Source data Fig. 4 [file 44319_2025_638_MOESM5_ESM.zip]

Archive with 9 entries (8 files):
- Figure 4/
- Figure 4/Fig4A,C,D.tiff
- __MACOSX/Figure 4/._Fig4A,C,D.tiff
- Figure 4/Fig4F.xls
- __MACOSX/Figure 4/._Fig4F.xls
- Figure 4/Fig4B.xls
- __MACOSX/Figure 4/._Fig4B.xls
- Figure 4/Fig4E.xls
- __MACOSX/Figure 4/._Fig4E.xls
