# Supplementary material for: NINJ1 blocks HSV-1 entry into macrophages to impact viral replication and immunity
Source: EMBO Rep. 2025 Nov 19;27(1):69–88. doi: 10.1038/s44319-025-00638-8 (PMC12796307; doi:10.1038/s44319-025-00638-8)
Supplement: Supplementary file 5 — Source data Fig. 4 [file 44319_2025_638_MOESM5_ESM.zip › Figure 4/Fig4F.xls]

## Sheet: Sheet1
Figure 4F		% of cells GFP positive after infection with HSV1 GFP
			3T3 luciferase KO				3T3 Ninj1 KO
		mock	0.5	0.51			0.41
		3uL	1.49	2.15			1.26	3.81
		5uL	2.73	2.92			6.18	8.56
		10uL	9.16	8.22	4.14	8.2	9.79	16.9	10.8	11.9
		20 uL	18.3	19.7			32.8	32.8
