# Supplementary material for: NINJ1 blocks HSV-1 entry into macrophages to impact viral replication and immunity
Source: EMBO Rep. 2025 Nov 19;27(1):69–88. doi: 10.1038/s44319-025-00638-8 (PMC12796307; doi:10.1038/s44319-025-00638-8)
Supplement: Supplementary file 5 — Source data Fig. 4 [file 44319_2025_638_MOESM5_ESM.zip › Figure 4/Fig4B.xls]

## Sheet: Sheet1
Figure 4B		average nTPM of expression of NINJ1 in different tissues
			NINJ1
		Brain	45.4
		Eye	6.1
		Endocrine	96.4
		Lung	63
		Digestive	43
		Gastrointest.	35.6
		Liver	115
		Kidney	97.6
		Male reprod.	42
		Female reprod.	45
		Heart	64.7
		Skin	77.9
		Adipose	58.9
		Bone marrow	283.4
