# Supplementary material for: NINJ1 blocks HSV-1 entry into macrophages to impact viral replication and immunity
Source: EMBO Rep. 2025 Nov 19;27(1):69–88. doi: 10.1038/s44319-025-00638-8 (PMC12796307; doi:10.1038/s44319-025-00638-8)
Supplement: Supplementary file 5 — Source data Fig. 4 [file 44319_2025_638_MOESM5_ESM.zip › Figure 4/Fig4E.xls]

## Sheet: Sheet1
Figure 4E		Raw GFP signal from infection of HSV1 GFP
		Replicate 1 (shown in figure)									Replicate 2 (not shown in figure)								Replicate 3 (not shown in figure)
		Time (hours)	MEF control (sgluciferase)			MEF Ninj1 KO					MEF sgLuciferase			MEF sgNinj1					MEF sgLuciferase			MEF sgNINJ1
		0	1397.67	1975.67	995.667	1455	697	670			1311	1143	986	1245.67	1152.67	1004.67			637.333	893.333	590	642.667	1111.67	801
		0.17	1743	607	933	1044.67	1020.67	1017.67			1316	1146	1080	1226	1146	1099			304.667	488.667	478	596.667	492.667	521
		0.33	1035	1390	1093	788	920	935			1368	1180	1090	1235	1138	1086			317.667	563.667	586	543.333	429.333	466
		0.5	886.667	1183.67	1116.67	991.333	893.333	1039.33			1299.33	1113.33	1000.33	1217.33	1108.33	1088.33			249	568	528	584.333	440.333	479
		0.67	1008.33	1053.33	892.333	885	824	948			1367	1173	1053	1241.33	1082.33	1040.33			248	589	550	682.333	411.333	537
		0.83	1038.67	1017.67	937.667	932	822	851			1317.67	1181.67	1025.67	1231.33	1084.33	1035.33			280.667	562.667	584	703.667	410.667	516
		1	1130.67	1015.67	1009.67	898	851	883			1361.67	1220.67	1024.67	1218.33	1093.33	1017.33			229.667	587.667	568	635.333	417.333	487
		1.17	1122	1022	931	973	847	935			1334	1226	1030	1264.33	1133.33	1106.33			242.333	554.333	553	711.333	445.333	448
		1.33	1150.67	1060.67	936.667	1002.67	826.667	902.667			1317.67	1201.67	971.667	1148.67	1114.67	1026.67			255.667	539.667	553	694.667	400.667	541
		1.5	1155.67	979.667	1019.67	952	825	909			1328	1179	1052	1202.67	1096.67	1016.67			263.333	626.333	569	659.667	443.667	455
		1.67	1215.67	1036.67	971.667	923	798	895			1317.33	1127.33	1097.33	1172.33	1113.33	1068.33			234.667	619.667	565	605.333	364.333	487
		1.83	1218.67	1065.67	1011.67	973.667	785.667	898.667			1265.33	1140.33	1029.33	1214	1100	1053			235.333	586.333	583	624.333	418.333	593
		2	1273.67	974.667	979.667	963.667	760.667	931.667			1307.33	1147.33	1042.33	1225.67	1087.67	1028.67			248.667	552.667	588	659.667	434.667	495
		2.17	1251.67	1001.67	956.667	952	783	918			1313.67	1168.67	1063.67	1221.67	1122.67	1002.67			272	544	596	684	408	496
		2.33	1285	1014	974	966.667	808.667	921.667			1342	1165	1032	1214	1069	1040			237.333	598.333	604	673.667	373.667	523
		2.5	1193.33	997.333	951.333	965	803	892			1315.33	1150.33	1034.33	1237.33	1113.33	1040.33			252.333	596.333	553	667	452	484
		2.67	1255	1067	936	1013	839	904			1311.33	1182.33	1044.33	1185	1102	1039			231.667	558.667	635	717	387	508
		2.83	1258	990	1018	966.667	831.667	905.667			1323.67	1200.67	1007.67	1210.67	1123.67	1091.67			250.667	587.667	681	764	502	569
		3	1244.33	1008.33	954.333	1026.33	814.333	924.333			1296	1194	1029	1255.67	1159.67	1085.67			312	607	684	713.333	483.333	538
		3.17	1235	1021	953	985	778	932			1327.67	1146.67	958.667	1252.33	1073.33	1049.33			336	583	702	796.667	487.667	594
		3.33	1229.67	1045.67	1006.67	963	806	909			1373	1128	1030	1221.67	1128.67	1041.67			338	691	794	771.667	507.667	625
		3.5	1276.33	1095.33	1017.33	980	785	939			1301.67	1172.67	1021.67	1240	1163	1082			376.333	770.333	800	855.667	580.667	662
		3.67	1297.33	1093.33	973.333	1005.33	880.333	893.333			1316	1161	1035	1224.67	1089.67	1018.67			395.667	714.667	780	911.667	544.667	651
		3.83	1299.67	1008.67	970.667	939	825	929			1297	1160	1025	1216.33	1099.33	996.333			403.333	748.333	849	980	649	831
		4	1251.67	1023.67	973.667	1016.33	810.333	915.333			1282.33	1161.33	1021.33	1211.33	1109.33	1069.33			384	787	886	987	720	854
		4.17	1289.33	1001.33	1032.33	1023.33	793.333	945.333			1331.67	1185.67	1053.67	1233.33	1105.33	1080.33			443	831	916	1091	709	886
		4.33	1356	1109	984	1002	795	951			1270	1182	1033	1231.33	1140.33	1082.33			476.667	850.667	954	1096	773	963
		4.5	1285.33	1095.33	1035.33	1033.67	848.667	943.667			1319.67	1195.67	1036.67	1230.67	1110.67	1070.67			506.333	914.333	1015	1179.33	848.333	997
		4.67	1349.33	1081.33	1005.33	1034	854	968			1308	1216	1080	1253.67	1171.67	1046.67			554	977	1051	1334.33	894.333	1090
		4.83	1336.67	1158.67	1041.67	1052.33	825.333	960.333			1305.67	1195.67	1058.67	1219.33	1113.33	1061.33			553	1054	1070	1362.67	962.667	1162
		5	1400.67	1110.67	1054.67	1128.67	821.667	1019.67			1349	1249	1030	1236.33	1184.33	1112.33			690.333	1091.33	1110	1417.67	1037.67	1175
		5.17	1383.33	1119.33	1066.33	1129	793	966			1357.33	1266.33	1054.33	1307	1126	1103			657.333	1163.33	1214	1561.33	1118.33	1349
		5.33	1422.33	1151.33	982.333	1081.33	872.333	1001.33			1372.67	1246.67	1092.67	1295.33	1191.33	1053.33			685.333	1190.33	1199	1594	1230	1342
		5.5	1422	1110	1085	1191	814	916			1390	1227	1138	1284.33	1231.33	1126.33			749.333	1213.33	1195	1560.33	1238.33	1387
		5.67	1507.33	1222.33	1059.33	1211.33	883.333	976.333			1392.33	1277.33	1117.33	1284.67	1265.67	1128.67			776	1223	1215	1771	1348	1436
		5.83	1562.67	1280.67	1113.67	1254	868	1052			1413.67	1270.67	1120.67	1311	1221	1144			836	1281	1253	1694	1357	1514
		6	1523.67	1247.67	1125.67	1213	837	1080			1429.67	1277.67	1146.67	1277.67	1293.67	1220.67			824	1302	1312	1864	1400	1570
		6.17	1595.33	1310.33	1171.33	1287	861	1116			1406.67	1303.67	1097.67	1340	1277	1241			879.667	1350.67	1365	1910	1484	1586
		6.33	1603.33	1323.33	1170.33	1413	930	1132			1468	1398	1190	1288	1287	1184			930	1429	1372	1987	1583	1712
		6.5	1665.33	1351.33	1234.33	1387.67	930.667	1172.67			1439.33	1363.33	1197.33	1359.67	1309.67	1161.67			936.667	1418.67	1395	2069	1611	1642
		6.67	1671.33	1433.33	1183.33	1490.33	991.333	1236.33			1452	1377	1209	1352.33	1381.33	1244.33			924.333	1454.33	1373	2071.33	1665.33	1676
		6.83	1725.67	1457.67	1230.67	1432.67	934.667	1133.67			1486.33	1428.33	1273.33	1386.33	1404.33	1257.33			930	1549	1439	2070.67	1684.67	1752
		7	1765.67	1479.67	1284.67	1445.67	948.667	1241.67			1541.33	1449.33	1223.33	1458.67	1423.67	1306.67			1001.33	1577.33	1552	2195	1811	1804
		7.17	1781.67	1525.67	1280.67	1508.33	991.333	1286.33			1561.33	1460.33	1298.33	1463.33	1480.33	1364.33			1015	1566	1493	2199.67	1777.67	1851
		7.33	1812.33	1553.33	1337.33	1547.33	1014.33	1334.33			1567.33	1554.33	1316.33	1447.33	1429.33	1328.33			1022	1571	1548	2243	1812	1784
		7.5	1933	1608	1421	1624	1058	1330			1625.67	1540.67	1345.67	1487.67	1509.67	1369.67			1078.33	1662.33	1589	2369	1894	1962
		7.67	1859.33	1676.33	1433.33	1651.67	1057.67	1364.67			1650	1637	1419	1524.33	1535.33	1422.33			1037.33	1622.33	1522	2284.33	1890.33	1875
		7.83	1868	1722	1485	1678	1187	1419			1668.33	1622.33	1398.33	1482	1512	1411			1119	1693	1679	2371.33	1981.33	1990
		8	1923	1823	1527	1721.33	1162.33	1367.33			1693.33	1617.33	1443.33	1535	1556	1460			1105	1710	1653	2317	1924	1962
		8.17	2009.33	1816.33	1656.33	1767	1225	1460			1690.67	1657.67	1448.67	1505.33	1615.33	1487.33			1098	1664	1591	2444.33	1988.33	1941
		8.33	2039	1884	1654	1884.67	1263.67	1515.67			1698.33	1705.33	1453.33	1608	1609	1573			1145.67	1738.67	1681	2455	1995	2035
		8.5	2060.33	1881.33	1684.33	1831.67	1321.67	1597.67			1735.67	1781.67	1459.67	1657.33	1622.33	1478.33			1177	1724	1732	2516.33	2083.33	2003
		8.67	2134.67	1970.67	1739.67	1970.67	1412.67	1529.67			1788.33	1728.33	1500.33	1535.67	1647.67	1533.67			1122.67	1767.67	1745	2538	2091	2087
		8.83	2168.67	2006.67	1782.67	1963	1312	1566			1811	1855	1541	1624.33	1733.33	1583.33			1115.67	1762.67	1663	2497.67	2188.67	2072
		9	2213	2139	1902	2027.33	1402.33	1653.33			1816	1931	1588	1598.33	1680.33	1562.33			1143.33	1792.33	1708	2594.67	2103.67	2146
		9.17	2252.33	2136.33	1936.33	2102	1522	1667			1888.67	1890.67	1567.67	1691	1738	1595			1175	1868	1711	2647.33	2122.33	2084
		9.33	2345.67	2194.67	2022.67	2141.67	1592.67	1712.67			1901	1939	1607	1688.67	1785.67	1717.67			1153.67	1821.67	1674	2632	2257	2138
		9.5	2224.33	2230.33	1981.33	2177.33	1620.33	1748.33			2001.33	1988.33	1658.33	1725.33	1751.33	1655.33			1178.67	1837.67	1704	2696.33	2228.33	2146
		9.67	2343	2297	2130	2301	1663	1785			2001.67	1997.67	1695.67	1687.67	1815.67	1699.67			1209.67	1873.67	1790	2703.67	2234.67	2203
		9.83	2411	2421	2148	2328	1729	1794			1968.67	2088.67	1731.67	1728.67	1928.67	1753.67			1262.33	1886.33	1788	2746	2340	2172
		10	2492	2457	2167	2346.67	1844.67	1852.67			2068	2175	1744	1710.67	1857.67	1757.67			1234	1942	1852	2813.33	2322.33	2252
		10.17	2525.67	2473.67	2292.67	2364.67	1915.67	1852.67			2009.67	2140.67	1766.67	1777.67	1866.67	1802.67			1276.33	1840.33	1896	2729.33	2287.33	2253
		10.33	2576.67	2540.67	2314.67	2440.33	1928.33	1891.33			2104.33	2255.33	1758.33	1734.33	1866.33	1823.33			1326	1923	1893	2876.67	2311.67	2275
		10.5	2490.33	2613.33	2405.33	2514.67	2077.67	1947.67			2189	2283	1807	1797	1983	1814			1257.67	1883.67	1906	2844.33	2407.33	2268
		10.67	2587.33	2635.33	2477.33	2600.67	2097.67	1977.67			2176.33	2167.33	1821.33	1835.67	1927.67	1868.67			1294.33	1998.33	1976	2866.33	2372.33	2232
		10.83	2607.67	2676.67	2536.67	2485.67	2121.67	2020.67			2104.33	2299.33	1781.33	1831	1958	1884			1311.33	1938.33	1894	2892	2344	2246
		11	2619.67	2775.67	2525.67	2649.67	2173.67	2034.67			2230.33	2300.33	1840.33	1808.33	1955.33	1847.33			1303.67	1907.67	1915	2886.67	2349.67	2236
		11.17	2715.33	2780.33	2694.33	2636.67	2276.67	2124.67			2245	2360	1921	1828.67	1994.67	1901.67			1287	1986	1931	2900.33	2452.33	2268
		11.33	2653	2799	2767	2711.33	2406.33	2079.33			2257	2391	1958	1869.67	2074.67	1878.67			1335.33	1962.33	1916	2916.67	2407.67	2284
		11.5	2718.33	2861.33	2767.33	2788.67	2427.67	2037.67			2339.33	2424.33	1968.33	1859.67	2009.67	1937.67			1319	1962	1950	2971	2511	2362
		11.67	2784.33	3012.33	2836.33	2837.33	2502.33	2095.33			2324	2506	1962	1881	2034	1949			1376	2010	2013	2937.67	2497.67	2320
		11.83	2831.33	2948.33	2893.33	2838.67	2546.67	2145.67			2359	2464	1975	1905.33	2086.33	1960.33			1311.33	1994.33	1962	2976.33	2500.33	2282
		12	2855	3068	2957	2909.33	2606.33	2174.33			2351.67	2484.67	2021.67	1847.33	2026.33	1992.33			1359.33	2038.33	1987	2999.67	2532.67	2299
		12.17	2864.67	3076.67	3033.67	2988.33	2683.33	2185.33			2415.67	2496.67	2012.67	1894	2156	2002			1363.33	2056.33	2024	2948.33	2504.33	2394
		12.33	2880.67	3171.67	3106.67	2919	2719	2214			2403.33	2560.33	2040.33	1913.33	2084.33	2020.33			1352.67	1992.67	2014	3015.67	2533.67	2419
		12.5	2823.67	3179.67	3115.67	3026	2774	2265			2381	2635	2084	1916.33	2111.33	2019.33			1381.33	2062.33	1989	2994.33	2497.33	2352
		12.67	2889.33	3323.33	3191.33	3107	2905	2252			2397.33	2615.33	2080.33	1960.67	2134.67	2062.67			1304.67	2042.67	1990	3009.33	2525.33	2385
		12.83	2969.67	3250.67	3276.67	3122.33	2915.33	2352.33			2441.67	2655.67	2087.67	1904.67	2114.67	2127.67			1380	2034	2034	3050.67	2546.67	2335
		13	2953	3305	3256	3099	3024	2273			2432.33	2729.33	2111.33	1982.67	2171.67	2104.67			1389	2038	2000	3014.33	2487.33	2348
		13.17	3033	3286	3331	3236.67	3110.67	2342.67			2461	2712	2191	1944	2157	2133			1371	2102	2052	3113	2484	2398
		13.33	3026.33	3409.33	3418.33	3249.33	3143.33	2375.33			2471.67	2715.67	2144.67	1939	2181	2225			1414.33	2083.33	2067	3023.33	2593.33	2395
		13.5	3097.67	3445.67	3468.67	3226	3143	2375			2513.67	2801.67	2208.67	1980.33	2224.33	2179.33			1375	2100	2048	3101.67	2506.67	2377
		13.67	3059.33	3516.33	3521.33	3306.67	3310.67	2400.67			2541.33	2813.33	2132.33	1998.33	2176.33	2157.33			1351	2184	2111	3068	2585	2354
		13.83	3089.33	3508.33	3579.33	3401.67	3290.67	2408.67			2555	2830	2236	1999	2190	2245			1398.67	2102.67	2077	3045.67	2597.67	2405
		14	3153	3593	3632	3348.67	3367.67	2528.67			2492	2801	2174	2007	2226	2199			1318.67	2068.67	2067	3105	2637	2403
		14.17	3108.67	3564.67	3588.67	3450	3444	2485			2479.67	2792.67	2212.67	2010.67	2210.67	2205.67			1420.67	2124.67	2132	3076.67	2622.67	2433
		14.33	3149.33	3733.33	3718.33	3466.33	3470.33	2474.33			2529.33	2865.33	2269.33	2004	2200	2225			1396	2058	2088	3124	2634	2420
		14.5	3184	3661	3684	3460	3524	2475			2583.67	2831.67	2209.67	2028.33	2156.33	2121.33			1423.33	2105.33	2061	3117	2631	2414
		14.67	3131.33	3779.33	3830.33	3474.67	3559.67	2495.67			2601.67	2903.67	2298.67	2011.67	2251.67	2223.67			1384.67	2079.67	2117	3074.33	2635.33	2440
		14.83	3130.33	3782.33	3829.33	3560	3630	2552			2580.33	2886.33	2254.33	2011.67	2204.67	2243.67			1373.67	2087.67	2077	3072.67	2624.67	2396
		15	3198.67	3776.67	3882.67	3515	3743	2605			2644	2935	2249	1983	2253	2286			1372	2057	2093	3208.67	2672.67	2494
		15.17	3330.67	3834.67	4015.67	3604.67	3768.67	2612.67			2544.67	2904.67	2301.67	2100.67	2252.67	2211.67			1442.67	2122.67	2061	3109.67	2612.67	2453
		15.33	3307.33	3892.33	3988.33	3595.67	3760.67	2530.67			2589.33	2965.33	2349.33	2018.67	2245.67	2232.67			1445.33	2200.33	2155	3146	2605	2421
		15.5	3339.33	3916.33	4014.33	3653	3784	2592			2685.33	2946.33	2333.33	2084.67	2241.67	2313.67			1503	2135	2109	3129.33	2635.33	2479
		15.67	3254.67	3884.67	4087.67	3606	3884	2558			2687	3014	2330	2106.33	2234.33	2328.33			1473.67	2178.67	2130	3154	2688	2425
		15.83	3283	3917	4090	3646.67	3910.67	2592.67			2647.33	2973.33	2312.33	2099.33	2312.33	2375.33			1446.33	2103.33	2123	3110	2703	2481
		16	3362.33	3959.33	4158.33	3725.67	3918.67	2653.67			2630.33	2982.33	2252.33	2033	2321	2303			1417	2072	2163	3069.67	2619.67	2450
		16.17	3394.67	4083.67	4214.67	3767.67	3949.67	2662.67			2618.67	3009.67	2367.67	2090.33	2281.33	2313.33			1459	2138	2146	3162	2653	2511
		16.33	3336.67	4041.67	4183.67	3756.67	4029.67	2645.67			2635.67	3029.67	2296.67	2102.33	2285.33	2278.33			1503.33	2199.33	2183	3174.67	2644.67	2525
		16.5	3383.67	4089.67	4239.67	3719	4011	2707			2662.67	2986.67	2352.67	2172.33	2293.33	2343.33			1442.33	2147.33	2115	3121	2702	2568
		16.67	3358.67	4036.67	4345.67	3791.33	3984.33	2647.33			2712	3093	2378	2188.33	2326.33	2326.33			1479.33	2160.33	2101	3122.33	2623.33	2522
		16.83	3347	4126	4231	3830.67	4108.67	2684.67			2677.67	3122.67	2429.67	2190.67	2362.67	2308.67			1470.67	2183.67	2166	3192.67	2659.67	2511
		17	3349.67	4110.67	4311.67	3801.67	4124.67	2828.67			2705	3065	2385	2122.67	2278.67	2371.67			1421.67	2140.67	2226	3166	2766	2571
		17.17	3413.67	4141.67	4423.67	3846	4137	2709			2675.33	3061.33	2398.33	2151	2260	2370			1412.33	2144.33	2257	3179	2710	2550
		17.33	3347.33	4201.33	4393.33	3830.33	4138.33	2762.33			2719	3031	2347	2079.67	2297.67	2305.67			1418.33	2084.33	2173	3167	2719	2526
		17.5	3484.67	4173.67	4423.67	3886.67	4207.67	2716.67			2671	3037	2398	2097.67	2315.67	2332.67			1451	2171	2193	3185.67	2656.67	2582
		17.67	3463	4226	4445	3910.67	4241.67	2814.67			2706.33	3087.33	2393.33	2067.67	2342.67	2360.67			1493.33	2214.33	2203	3187	2737	2568
		17.83	3329.33	4211.33	4479.33	3950	4273	2730			2678	3098	2392	2093	2349	2381			1451	2212	2229	3201.67	2707.67	2563
		18	3450	4272	4427	3885.67	4252.67	2690.67			2771.33	3066.33	2441.33	2177.67	2355.67	2353.67			1479	2200	2270	3166.33	2760.33	2603
		18.17	3482.33	4306.33	4465.33	3987.67	4354.67	2813.67			2637.67	3119.67	2391.67	2170.33	2358.33	2396.33			1479.67	2173.67	2210	3174.67	2684.67	2550
		18.33	3536.33	4249.33	4575.33	3935.33	4344.33	2815.33			2697.33	3041.33	2357.33	2170.67	2357.67	2353.67			1469.33	2256.33	2185	3164	2702	2531
		18.5	3515.33	4305.33	4641.33	3951.33	4324.33	2794.33			2782.67	3096.67	2438.67	2145.33	2371.33	2389.33			1501	2224	2224	3219.33	2729.33	2507
		18.67	3506	4354	4672	3960.67	4399.67	2843.67			2702.33	3124.33	2370.33	2162.33	2361.33	2342.33			1504.67	2157.67	2238	3132.33	2719.33	2538
		18.83	3508	4362	4564	3987.67	4474.67	2851.67			2721	3119	2444	2202.33	2374.33	2426.33			1498.67	2206.67	2307	3190.33	2715.33	2605
		19	3517	4299	4557	3978.67	4359.67	2830.67			2804.33	3168.33	2449.33	2130.67	2395.67	2319.67			1432.33	2210.33	2277	3244	2711	2547
		19.17	3506.67	4350.67	4732.67	4068.33	4496.33	2834.33			2685.33	3148.33	2463.33	2178	2383	2371			1459	2198	2186	3192.33	2745.33	2547
		19.33	3484	4298	4676	4021.67	4419.67	2877.67			2761.67	3126.67	2474.67	2153.33	2423.33	2395.33			1451.33	2184.33	2293	3233.67	2792.67	2515
		19.5	3536	4351	4723	4090.67	4487.67	2901.67			2714.67	3157.67	2392.67	2167.67	2355.67	2391.67			1425.67	2176.67	2214	3208.33	2742.33	2495
		19.67	3538	4401	4800	4063.67	4500.67	2877.67			2732	3177	2399	2192.33	2424.33	2442.33			1486	2231	2221	3257.67	2794.67	2530
		19.83	3566.67	4374.67	4637.67	4096	4568	2955			2768	3151	2388	2167	2383	2462			1492	2167	2225	3167.67	2763.67	2637
		20	3570.67	4467.67	4838.67	4096.67	4421.67	2930.67			2820.67	3124.67	2383.67	2232	2386	2401			1417.33	2247.33	2223	3234.33	2762.33	2526
		20.17	3551.67	4390.67	4755.67	4117.67	4574.67	2884.67			2772.33	3162.33	2458.33	2168.67	2388.67	2434.67			1456.67	2211.67	2192	3233.33	2655.33	2565
		20.33	3541	4445	4819	4173.33	4544.33	2902.33			2820.33	3131.33	2468.33	2216.67	2414.67	2447.67			1495.67	2247.67	2231	3173.67	2702.67	2614
		20.5	3556.67	4432.67	4705.67	4204	4672	2937			2808	3224	2393	2216.67	2313.67	2382.67			1470	2216	2202	3261	2805	2610
		20.67	3546.33	4429.33	4786.33	4129.67	4605.67	2996.67			2790.33	3180.33	2501.33	2215.33	2432.33	2500.33			1540	2261	2250	3262.33	2770.33	2621
		20.83	3544.67	4424.67	4821.67	4141	4643	2945			2827.33	3209.33	2445.33	2231.67	2426.67	2458.67			1473	2247	2318	3170.67	2790.67	2557
		21	3552.67	4490.67	4945.67	4188	4611	3011			2762.67	3213.67	2449.67	2248.67	2396.67	2479.67			1529.33	2250.33	2301	3206.33	2727.33	2560
		21.17	3563.33	4403.33	4730.33	4128	4560	2990			2835.33	3159.33	2476.33	2198.67	2356.67	2461.67			1481	2276	2261	3234.33	2756.33	2693
		21.33	3592.33	4432.33	4881.33	4231.33	4615.33	3014.33			2773.33	3197.33	2456.33	2212.67	2404.67	2445.67			1506.67	2232.67	2266	3220.67	2748.67	2638
		21.5	3569.33	4589.33	4878.33	4196.33	4605.33	3065.33			2844	3191	2502	2245.67	2401.67	2456.67			1491.67	2269.67	2322	3263	2707	2552
		21.67	3540	4483	4839	4140.33	4622.33	3001.33			2749.33	3178.33	2521.33	2205.67	2386.67	2513.67			1494.67	2241.67	2224	3213.67	2802.67	2620
		21.83	3578	4508	4914	4277.33	4583.33	3048.33			2820.33	3274.33	2453.33	2276.67	2421.67	2481.67			1423.33	2264.33	2281	3187.67	2751.67	2559
		22	3591.67	4520.67	4901.67	4140.33	4633.33	3000.33			2744	3222	2488	2176.67	2406.67	2494.67			1484	2259	2348	3238	2760	2587
		22.17	3624	4513	4935	4138.33	4680.33	2998.33			2792.67	3210.67	2578.67	2187.67	2459.67	2423.67			1472	2282	2224	3241.67	2750.67	2603
		22.33	3671.33	4579.33	4920.33	4170.67	4744.67	3053.67			2800	3187	2539	2300.67	2424.67	2441.67
		22.5	3549	4557	4934	4140	4734	3086			2812	3242	2481	2193.67	2406.67	2465.67
		22.67	3549.67	4644.67	4953.67	4293.67	4677.67	3022.67			2751.67	3208.67	2496.67	2306	2410	2469
		22.83	3603	4582	4922	4234.67	4736.67	3015.67			2803.67	3241.67	2500.67	2187.67	2444.67	2538.67
		23	3665.33	4578.33	4955.33	4172	4771	3013			2830.67	3221.67	2531.67	2233.33	2485.33	2440.33
		23.17	3695	4608	4944	4255	4765	3089			2863.33	3228.33	2548.33	2279.67	2480.67	2535.67
		23.33	3662	4526	4951	4235.33	4751.33	3041.33			2802.67	3106.67	2512.67	2250	2459	2520
		23.5	3631.33	4702.33	4939.33	4250.33	4798.33	3056.33			2728.33	3172.33	2463.33	2229.33	2449.33	2512.33
		23.67	3675.33	4545.33	4906.33	4230.33	4763.33	3106.33			2825.67	3230.67	2539.67	2237	2515	2497
		23.83	3708.67	4689.67	4989.67	4226	4721	3103			2833.67	3290.67	2486.67	2266.33	2526.33	2490.33
		24	3598.33	4624.33	4952.33	4322	4734	3129			2789	3222	2536	2271	2479	2504
