# Supplementary material for: NINJ1 blocks HSV-1 entry into macrophages to impact viral replication and immunity
Source: EMBO Rep. 2025 Nov 19;27(1):69–88. doi: 10.1038/s44319-025-00638-8 (PMC12796307; doi:10.1038/s44319-025-00638-8)
Supplement: Supplementary file 6 — Source data Fig. 5 [file 44319_2025_638_MOESM6_ESM.zip]

Archive with 5 entries (4 files):
- Figure 5/
- Figure 5/Fig5A,B.xls
- __MACOSX/Figure 5/._Fig5A,B.xls
- Figure 5/Fig5C.xls
- __MACOSX/Figure 5/._Fig5C.xls
