# Supplementary material for: NINJ1 blocks HSV-1 entry into macrophages to impact viral replication and immunity
Source: EMBO Rep. 2025 Nov 19;27(1):69–88. doi: 10.1038/s44319-025-00638-8 (PMC12796307; doi:10.1038/s44319-025-00638-8)
Supplement: Supplementary file 6 — Source data Fig. 5 [file 44319_2025_638_MOESM6_ESM.zip › Figure 5/Fig5A,B.xls]

## Sheet: Fig5A
Figure5A		delta delta cT normalized values from qPCR of indicated transcripts after various times post HSV-1 infection
	Ifi27I2a
		WT				Ninj1-/-
	mock	2.18859	0.395934	1.11214	1.38191	3.56359	0.169968	2.96905	0.880666
	1hr	1	1	1	1	2.66968	3.89062	0.653685	0.777366
	3hr	0.860551				4.78991
	6hr	1.28046	0.891929	4.00925	3.94493	5.50217	3.01049	1.90528	2.33486
	24hr	1.77358	5.42642	7.6211		36.5044	9.02129	5.81589
	Ifitm3
		WT					Ninj1-/-
	mock	0.880666	2.05148	0.474123	1.23399	1.10191	7.63873	1.94981	0.169968	1.03526	1.01162
	1hr	1	1	1	1	1	17.2278	2.61474	3.89062	0.526072	0.759611
	3hr	0.386891	0.737135				2.41719	3.22657
	6hr	7.56846	2.01391	1.57644	2.42839	1.74513	0.535887	3.34808	3.01049	1.32869	1.34723
	24hr	8.63383	7.88986	0.255253	4.56305	5.22948	4.52108	9.53566	0.373712	5.22948	2.33486
	Viperin
		WT						Ninj1-/-
	mock	1.97703	0.0440922	0.0171379	0.997692	1.58374	1.33176	0.33294	3.90864	0.0517128	2.10429	0.508152	1.65481
	1hr	0.0627895	0.081522	0.0595399	0.380684	1	1	0.401461	1.02337		1.54043	1.18099	1.46071
	3hr	0.749154	0.466517	0.184284				11.8214	4.01853	4.0935	8.87656
	6hr	0.464366	27.2213	23.8624				80.2632	32.7102	20.8215	89.8845	30.4844	38.2309
	24hr	3.22657	6.08392	0.187722	2.15846	66.7178	58.2156	45.4644	83.8652	143.675	123.07
	IfnB
		WT			NINJ1
	mock	0.51883	0.183858	0.0936442	0.66742	3.10947	0.503478
	1	1	1	1	9.10505	1	1
	3	4.76783	23.2636	24.0284	18.8088	36.7583	28.1163
	6	8.30128	17.4683	12.758	30.91	20.7255	24.0839
	24	0.51883	0.386891	0.497695	0.51883	6.54322	21.6556
	TNFa
		WT			Ninj1-/-
	mock	4.78991	0.835088	3.01746	1.53688	3.76678	3.02444
	1hr	2.40605	0.712025	0.291857	2.57279	11.1322	1.21139
	3hr	0.80478	4.0935	1.74917	5.3765	15.6346	2.36745
	6hr	0.0381193	1	1	3.24151	1.33947	2.39496
	24hr	2.19365	3.93583	0.382447	2.4909	1.3566	1.4914
	Bst2
		WT								NINJ1
	mock	0.615572	1.01396	1.3692	2.01391	1.37872	0.433269	1.35347	1.1434	1.81085	0.7457	1.50525	1.05702	3.09513	0.20829	0.884745	0.899171
	1hr	1	1	1	1	1	1	1	1	1	1	1	1.70527	3.31728	0.223756	0.549681	0.628507
	3hr	2.18354	1.1355	2.16345	0.612734	0.922316				3.45017	2.09943	3.59668	0.300756	4.33691
	6hr	6.06287	4.57361	5.88347	0.509328	2.61474	1.8489	2.34567	1.66248	5.21741	4.47949	8.87656	1.55473	9.57983	2.46229	1.65481	1.15669
	24hr	18.3792	9.51366	22.5752	1.07177	34.0598	0.951538	4.70219	7.69186	22.3159	4.93597	30.1343	1.28046	66.5638	1.46071	11.7398	7.07796
	Mx1
		WT			NINJ1
	mock	1	0.922316	0.997692	1	1.05214	0.816014
	1	1	1	1	1	1	1
	3	1.48452	149.776	310.117	14.7912	73.0089	1128.35
	6	18.9396	897.644	580.037	129.188455*	3444.31	4565.85
	24	5.78908	293.388	214.277	15.6707	420.705	991.407

## Sheet: Fig5B
Figure 5B		delta delta cT normalized values from qPCR of indicated transcripts after various times post HSV-1 infection
	Viperin
		WT				MyD88-/-,Trif-/-				Sting-/-
	3hpi	1	1	1	1	0.116899	0.109071	0.104627	0.251158		0.106088	0.553504	0.317171
	6hpi	2.15348	2.19365	8.11168	7.04533	0.394109	0.484085	0.153893	0.0967228	0.462225	0.127332	0.0769465
	Ifi2712a
		WT				MyD88-/-,Trif-/-				Sting-/-
	3hpi	1	1	1	1	0.124712	0.228458	0.83702	0.352737		0.212667	2.77022	1.29235
	6hpi	1.19472	0.954842	1.26576	1.10957	0.283221	0.474123	0.352737		0.11636	0.189027	1.18646
