# Supplementary material for: NINJ1 blocks HSV-1 entry into macrophages to impact viral replication and immunity
Source: EMBO Rep. 2025 Nov 19;27(1):69–88. doi: 10.1038/s44319-025-00638-8 (PMC12796307; doi:10.1038/s44319-025-00638-8)
Supplement: Supplementary file 6 — Source data Fig. 5 [file 44319_2025_638_MOESM6_ESM.zip › Figure 5/Fig5C.xls]

## Sheet: Sheet1
Figure 5C		pg/mL values from EVE technologies multiplex assay
		IL-6
			WT		Ninj1-/-
		mock	0.14	0.58	0.26	0.49
		6	1489.4	1892.31	218.28	387.82
		24	2310.79	1575.59	1133.3	330.64
		IL-10
			WT		Ninj1-/-
		mock	2.18	2.18	1.57	0
		6	12.99	4.67	4.92	4.67
		24	317.75	202.93	273.88	62.67
		TNFa
			WT		Ninj1-/-
		mock	0	0	0	0
		6	119.4	58.83	20.35	29.31
		24	149.75	188.51	72.62	63.76
		MCP-1
			WT		Ninj1-/-
		mock	1491.71	1614.05	1683.62	1872.93
		6	3573.81	3441	3458.77	4179.74
		24	12427.9	13550.2	13971.6	15189.7
		IL-12
			WT		Ninj1-/-
		mock	0	0	0	0
		6	5.94	0	0.46	1.01
		24	3.2	4.3	0.46	2.65
		IL-1B
			WT		Ninj1-/-
		mock	0	0	0	0
		6	0	7.07	0	1.76
		24	2.36	2.94	1.13	0
